# Supplementary material for: Hypoxia-induced complement component 3 promotes aggressive tumor growth in the glioblastoma microenvironment
Source: JCI Insight. 2024 Aug 22;9(19):e179854. doi: 10.1172/jci.insight.179854 (PMC11466187; doi:10.1172/jci.insight.179854)
Supplement: Supporting data values [file jciinsight-9-179854-s034.xlsx]

## Sheet: Fig. 1A
Sample	Grade	mRNA
TCGA.02.0047	IV	14.8470074931457
TCGA.02.2483	IV	12.6180449328047
TCGA.02.2485	IV	12.4894716870077
TCGA.02.2486	IV	15.2944881068855
TCGA.06.0125	IV	13.6251203568648
TCGA.06.0129	IV	14.7323575089917
TCGA.06.0130	IV	15.0253393381719
TCGA.06.0132	IV	16.0052765802907
TCGA.06.0138	IV	14.3560931294875
TCGA.06.0141	IV	14.8589076008825
TCGA.06.0156	IV	14.6494500996178
TCGA.06.0157	IV	15.0559425140638
TCGA.06.0158	IV	15.1237674381014
TCGA.06.0168	IV	15.782105559513
TCGA.06.0174	IV	13.1357894336026
TCGA.06.0178	IV	13.9557430604148
TCGA.06.0184	IV	15.2882786524403
TCGA.06.0187	IV	14.8175103626871
TCGA.06.0190	IV	14.8454388990497
TCGA.06.0210	IV	14.3206438771165
TCGA.06.0211	IV	14.2733289785596
TCGA.06.0219	IV	13.4644258781228
TCGA.06.0238	IV	13.8253633879679
TCGA.06.0644	IV	13.8894847032661
TCGA.06.0645	IV	16.3758223738578
TCGA.06.0646	IV	15.4064063420808
TCGA.06.0649	IV	14.5656907432814
TCGA.06.0686	IV	12.8002073978184
TCGA.06.0743	IV	14.0148250646413
TCGA.06.0744	IV	13.6735777558057
TCGA.06.0745	IV	13.3236902761741
TCGA.06.0747	IV	13.663721654493
TCGA.06.0749	IV	13.6468970018262
TCGA.06.0750	IV	14.7483540638494
TCGA.06.0878	IV	15.2569518742992
TCGA.06.0882	IV	15.0057874177092
TCGA.06.1804	IV	13.4291881236971
TCGA.06.2557	IV	15.7101108607825
TCGA.06.2558	IV	14.0846620351765
TCGA.06.2559	IV	13.1851420123378
TCGA.06.2561	IV	14.362927288467
TCGA.06.2562	IV	13.7617471900598
TCGA.06.2563	IV	13.3585675402847
TCGA.06.2564	IV	13.6267856343938
TCGA.06.2565	IV	12.7742057677993
TCGA.06.2567	IV	15.2650646393392
TCGA.06.2569	IV	8.81169450764443
TCGA.06.2570	IV	14.6811196942663
TCGA.06.5408	IV	14.1773635359161
TCGA.06.5410	IV	16.2984068855583
TCGA.06.5411	IV	13.5804987925023
TCGA.06.5412	IV	15.5696553967738
TCGA.06.5413	IV	13.8273673080489
TCGA.06.5414	IV	14.645731443358
TCGA.06.5415	IV	13.200158911662
TCGA.06.5416	IV	10.6524722435735
TCGA.06.5417	IV	11.2157529666686
TCGA.06.5418	IV	14.1306795249579
TCGA.06.5856	IV	13.5207347838634
TCGA.06.5858	IV	14.159696049402
TCGA.06.5859	IV	13.401457265571
TCGA.08.0386	IV	12.6905798225789
TCGA.12.0616	IV	13.4902233333566
TCGA.12.0618	IV	11.8279832789873
TCGA.12.0619	IV	15.1062096577287
TCGA.12.0821	IV	13.0575912550237
TCGA.12.1597	IV	13.5165900262086
TCGA.12.3650	IV	12.8129204270069
TCGA.12.3652	IV	12.1611922040159
TCGA.12.3653	IV	12.954979890354
TCGA.12.5295	IV	14.0156448372855
TCGA.12.5299	IV	14.1367088876897
TCGA.14.0781	IV	15.0834539552887
TCGA.14.0787	IV	13.5450373985773
TCGA.14.0789	IV	16.7721281415909
TCGA.14.0790	IV	11.608255607558
TCGA.14.0817	IV	14.8522281524635
TCGA.14.1034	IV	14.5862566531877
TCGA.14.1823	IV	15.8715320055956
TCGA.14.1825	IV	12.6559057259315
TCGA.14.1829	IV	15.2557786949915
TCGA.14.2554	IV	14.9900779060956
TCGA.15.0742	IV	12.4986852115396
TCGA.15.1444	IV	14.7676514415362
TCGA.16.0846	IV	14.2114853389252
TCGA.16.1045	IV	15.829500507264
TCGA.19.1390	IV	12.3078286206239
TCGA.19.1787	IV	14.4161831564678
TCGA.19.2619	IV	12.5902625941692
TCGA.19.2620	IV	14.8055900688338
TCGA.19.2624	IV	11.4316730988458
TCGA.19.2625	IV	14.8317087245266
TCGA.19.2629	IV	14.8487418219348
TCGA.19.5960	IV	11.9656338758639
TCGA.26.1442	IV	13.4883889898658
TCGA.26.5132	IV	13.2815908088952
TCGA.26.5133	IV	12.1065074234247
TCGA.26.5134	IV	13.3918411152508
TCGA.26.5135	IV	13.6282775311147
TCGA.26.5136	IV	14.4010117617362
TCGA.26.5139	IV	14.7221145029781
TCGA.27.1830	IV	15.0338226685462
TCGA.27.1831	IV	14.7621528255135
TCGA.27.1832	IV	15.4000779550607
TCGA.27.1834	IV	14.8884118275491
TCGA.27.1835	IV	11.2034514597161
TCGA.27.1837	IV	15.042809606542
TCGA.27.2519	IV	15.1124425083205
TCGA.27.2521	IV	11.9445154063307
TCGA.27.2523	IV	12.9895801825457
TCGA.27.2524	IV	14.2608448396328
TCGA.27.2526	IV	12.9889887957063
TCGA.27.2528	IV	12.3797549674631
TCGA.28.1747	IV	15.1928142829879
TCGA.28.1753	IV	13.2250554005737
TCGA.28.2509	IV	13.5877332458158
TCGA.28.2510	IV	13.225498537888
TCGA.28.2513	IV	16.4665190093176
TCGA.28.2514	IV	13.1827003504639
TCGA.28.5204	IV	13.2170073835834
TCGA.28.5207	IV	13.3610333882604
TCGA.28.5208	IV	14.551553927768
TCGA.28.5209	IV	13.6829814422847
TCGA.28.5213	IV	15.3624645121127
TCGA.28.5215	IV	14.7318339918458
TCGA.28.5216	IV	12.7822779507504
TCGA.28.5218	IV	12.0890769475536
TCGA.28.5220	IV	14.2233985203041
TCGA.32.1970	IV	13.702556689028
TCGA.32.1980	IV	15.3878528531515
TCGA.32.1982	IV	14.9949938618989
TCGA.32.2615	IV	14.0138244845322
TCGA.32.2616	IV	12.9094909064692
TCGA.32.2632	IV	15.7089886827871
TCGA.32.2634	IV	13.4700159868168
TCGA.32.2638	IV	15.1975831574621
TCGA.32.4213	IV	15.3075689155748
TCGA.32.5222	IV	13.2822616638458
TCGA.41.2571	IV	13.1476227879848
TCGA.41.2572	IV	14.3287471233774
TCGA.41.3915	IV	15.1619160289592
TCGA.41.4097	IV	15.0549281758014
TCGA.41.5651	IV	12.1449503526309
TCGA.76.4925	IV	12.8523036073412
TCGA.76.4926	IV	13.2999586256342
TCGA.76.4927	IV	14.877673061321
TCGA.76.4928	IV	13.4534526315786
TCGA.76.4929	IV	13.30308781139
TCGA.76.4931	IV	13.2370737230324
TCGA.76.4932	IV	13.2711091098455
TCGA.CS.4938	II	12.880156270143
TCGA.CS.4941	III	14.776982425813
TCGA.CS.4942	III	15.0927040668989
TCGA.CS.4943	III	12.8307781322118
TCGA.CS.4944	II	12.0279107640887
TCGA.CS.5390	II	10.9686442599081
TCGA.CS.5393	III	13.482470872636
TCGA.CS.5394	III	10.0778763893151
TCGA.CS.5395	II	12.8955770999481
TCGA.CS.5396	III	11.9242115523779
TCGA.CS.5397	III	14.4460747764668
TCGA.CS.6186	III	12.9274944683543
TCGA.CS.6188	III	15.1426550217406
TCGA.CS.6290	III	14.7297069373338
TCGA.CS.6665	III	15.8198776147496
TCGA.CS.6666	III	12.5846276645715
TCGA.CS.6667	II	11.884332259819
TCGA.CS.6668	II	9.53635155228381
TCGA.CS.6669	II	10.4993208219217
TCGA.CS.6670	III	10.8416811737813
TCGA.DB.5270	III	13.7413986948319
TCGA.DB.5273	III	14.5897791378927
TCGA.DB.5274	III	11.6373301632979
TCGA.DB.5275	III	11.8470230797191
TCGA.DB.5276	III	14.4136208821186
TCGA.DB.5277	III	11.640945413339
TCGA.DB.5278	II	12.0575461575825
TCGA.DB.5279	II	11.2997535631018
TCGA.DB.5280	II	12.7985290703408
TCGA.DB.5281	III	12.2547446957749
TCGA.DB.A4X9	II	12.9517900069141
TCGA.DB.A4XA	II	11.7881750381885
TCGA.DB.A4XB	III	12.8572272893901
TCGA.DB.A4XC	II	13.5127158498804
TCGA.DB.A4XD	III	12.2992581110954
TCGA.DB.A4XE	III	12.9960380193493
TCGA.DB.A4XF	III	12.9322001883536
TCGA.DB.A4XG	III	9.79380795426369
TCGA.DB.A4XH	II	10.3916737556429
TCGA.DB.A64L	II	11.2157589112552
TCGA.DB.A64O	II	13.5633446700366
TCGA.DB.A64P	III	12.1942220225977
TCGA.DB.A64Q	II	11.3949669066517
TCGA.DB.A64R	II	10.8113840063694
TCGA.DB.A64S	II	14.541318461067
TCGA.DB.A64U	II	12.0760549426534
TCGA.DB.A64V	II	12.6762754312881
TCGA.DB.A64W	III	9.66099170374238
TCGA.DB.A64X	III	11.4382354034068
TCGA.DB.A75K	III	12.4068663194028
TCGA.DB.A75L	III	12.8564293415685
TCGA.DB.A75M	II	12.9952661477437
TCGA.DB.A75O	III	14.1874143236536
TCGA.DB.A75P	II	13.0416109355252
TCGA.DH.5140	III	11.8651808665002
TCGA.DH.5141	III	11.0402902005539
TCGA.DH.5142	III	15.6140341845695
TCGA.DH.5143	III	14.0635899499351
TCGA.DH.5144	III	10.9104712456678
TCGA.DH.A669	III	12.6464301848715
TCGA.DH.A66B	III	14.6580140304872
TCGA.DH.A66D	III	13.9849733019033
TCGA.DH.A66F	II	9.83214158020172
TCGA.DH.A7UR	III	9.87116445378679
TCGA.DH.A7US	II	11.4763251286489
TCGA.DH.A7UT	III	13.097505143076
TCGA.DH.A7UU	III	13.1385036752433
TCGA.DH.A7UV	III	12.5504115362414
TCGA.DU.5847	III	14.1515467777866
TCGA.DU.5849	II	11.0643563104999
TCGA.DU.5851	III	13.2195654793024
TCGA.DU.5852	III	14.3991193181511
TCGA.DU.5853	II	14.1376462860513
TCGA.DU.5854	III	14.8735300920015
TCGA.DU.5855	III	13.7701475126462
TCGA.DU.5870	II	12.8082780480931
TCGA.DU.5871	II	13.5663495534034
TCGA.DU.5872	II	13.390322301588
TCGA.DU.5874	II	10.3375659323666
TCGA.DU.6392	III	14.1766725038746
TCGA.DU.6393	III	10.117914733604
TCGA.DU.6394	III	11.634279423456
TCGA.DU.6395	II	12.7526965830794
TCGA.DU.6396	III	15.4434444817409
TCGA.DU.6397	III	9.91567236860925
TCGA.DU.6399	II	14.0069287266863
TCGA.DU.6400	II	11.2922601961549
TCGA.DU.6401	II	12.6048421561176
TCGA.DU.6402	III	13.9370933465514
TCGA.DU.6403	III	14.0581063319368
TCGA.DU.6404	III	12.613174231486
TCGA.DU.6405	III	14.6780729177461
TCGA.DU.6406	III	12.9320414741838
TCGA.DU.6407	II	13.3202119440433
TCGA.DU.6408	III	13.7469244715004
TCGA.DU.6410	III	9.61037746870087
TCGA.DU.6542	III	14.5573902665992
TCGA.DU.7006	III	14.650478435744
TCGA.DU.7007	II	14.1290281639334
TCGA.DU.7008	II	11.7634989266516
TCGA.DU.7009	II	11.0375898498231
TCGA.DU.7010	III	13.2751641263665
TCGA.DU.7011	II	14.9043562673729
TCGA.DU.7012	III	15.5010532620801
TCGA.DU.7013	III	13.8676693748921
TCGA.DU.7014	II	11.8664424602333
TCGA.DU.7015	II	14.677658878503
TCGA.DU.7018	III	9.66744387375952
TCGA.DU.7019	III	13.1546264013757
TCGA.DU.7290	III	15.1975438583861
TCGA.DU.7292	III	12.751423090231
TCGA.DU.7294	II	11.6370224395955
TCGA.DU.7298	III	13.0407141438613
TCGA.DU.7299	III	13.3619359764737
TCGA.DU.7300	III	12.4841430415055
TCGA.DU.7301	II	13.3767381467036
TCGA.DU.7302	III	11.286229970395
TCGA.DU.7304	III	13.6727581864478
TCGA.DU.7306	II	12.9071751053367
TCGA.DU.7309	III	12.8909319960278
TCGA.DU.8158	III	14.8824221627578
TCGA.DU.8161	III	14.9918776530965
TCGA.DU.8162	III	12.8682717953364
TCGA.DU.8163	III	14.5708791196842
TCGA.DU.8164	II	11.2478032298786
TCGA.DU.8165	III	14.6170371065258
TCGA.DU.8166	II	13.39419915897
TCGA.DU.8167	II	13.5550106392244
TCGA.DU.8168	III	8.87998016587245
TCGA.DU.A5TP	III	14.5110237789883
TCGA.DU.A5TR	II	15.6759706904196
TCGA.DU.A5TS	II	12.9391284853555
TCGA.DU.A5TT	III	12.761321804084
TCGA.DU.A5TU	II	14.6691371070893
TCGA.DU.A5TW	III	11.6727983435691
TCGA.DU.A5TY	III	14.0610845661019
TCGA.DU.A6S2	II	10.6976496032903
TCGA.DU.A6S3	II	10.7353057094155
TCGA.DU.A6S6	II	10.7565860934383
TCGA.DU.A6S7	III	13.6128653649996
TCGA.DU.A6S8	III	10.9569428863942
TCGA.DU.A76K	II	10.6526186044564
TCGA.DU.A76L	III	13.8897548351637
TCGA.DU.A76O	II	14.565091841379
TCGA.DU.A76R	III	11.364069743217
TCGA.DU.A7T6	III	11.6003957202643
TCGA.DU.A7T8	III	13.696371911369
TCGA.DU.A7TA	II	13.9153253712973
TCGA.DU.A7TB	II	12.3252180248961
TCGA.DU.A7TC	II	12.3891397551826
TCGA.DU.A7TD	III	14.6156198097815
TCGA.DU.A7TG	II	12.596252243617
TCGA.DU.A7TJ	III	14.8338851571435
TCGA.E1.5302	III	13.6374919138597
TCGA.E1.5303	III	14.5066254572464
TCGA.E1.5304	III	11.0011192745796
TCGA.E1.5305	III	12.4768031006851
TCGA.E1.5307	III	13.0974804856268
TCGA.E1.5311	III	10.3671552393826
TCGA.E1.5318	II	11.5928602627653
TCGA.E1.5319	II	11.6874152279627
TCGA.E1.5322	II	13.9489112882215
TCGA.E1.A7YO	III	10.4189692221002
TCGA.E1.A7YV	III	10.7199792124884
TCGA.E1.A7YW	II	12.7196921101309
TCGA.E1.A7Z6	II	12.2077798317116
TCGA.EZ.7264	II	10.4545898599513
TCGA.F6.A8O3	II	10.8227660714959
TCGA.F6.A8O4	II	12.0775650694334
TCGA.FG.5962	III	12.6295860987237
TCGA.FG.5963	III	15.3104010548867
TCGA.FG.5964	II	12.6256883666937
TCGA.FG.5965	II	13.0214446784454
TCGA.FG.6688	III	14.6030669720239
TCGA.FG.6689	II	13.7943648918495
TCGA.FG.6690	II	13.6086278435044
TCGA.FG.6691	II	14.728375340041
TCGA.FG.6692	III	13.3197588013989
TCGA.FG.7634	II	14.3312154041725
TCGA.FG.7636	III	12.5600232664815
TCGA.FG.7638	III	11.8206385886457
TCGA.FG.7641	II	10.4234059961309
TCGA.FG.7643	II	12.4498634175841
TCGA.FG.8181	III	11.5814463465035
TCGA.FG.8182	II	13.5981385590078
TCGA.FG.8185	III	11.7318117121109
TCGA.FG.8186	III	13.5401235937374
TCGA.FG.8187	II	12.815476663663
TCGA.FG.8188	II	12.9552173065758
TCGA.FG.8189	II	11.2144654473466
TCGA.FG.8191	III	12.4633133432532
TCGA.FG.A4MT	II	12.4667154607937
TCGA.FG.A4MU	III	15.1865863237196
TCGA.FG.A4MW	III	13.6704118996133
TCGA.FG.A4MX	II	11.9928679694414
TCGA.FG.A4MY	II	12.2049737283652
TCGA.FG.A60J	II	13.359531369137
TCGA.FG.A60K	II	12.5410095911029
TCGA.FG.A60L	II	14.0269734019044
TCGA.FG.A6IZ	II	12.0849227958925
TCGA.FG.A6J1	II	13.0461283579741
TCGA.FG.A6J3	III	15.1367112304435
TCGA.FG.A70Y	II	13.7023961407419
TCGA.FG.A70Z	III	14.8529819045765
TCGA.FG.A710	II	13.9898871798039
TCGA.FG.A711	II	13.2024876971507
TCGA.FG.A713	II	11.3343941380831
TCGA.FG.A87N	III	13.4921028162483
TCGA.FG.A87Q	III	15.361418268731
TCGA.FN.7833	III	14.2746053001329
TCGA.HT.7467	II	12.13932047714
TCGA.HT.7468	III	11.7951194147717
TCGA.HT.7469	III	12.5004297963654
TCGA.HT.7470	III	13.315795714339
TCGA.HT.7471	III	13.3511664488704
TCGA.HT.7472	II	13.9140296284828
TCGA.HT.7473	II	14.2489417149571
TCGA.HT.7474	II	12.1070218473012
TCGA.HT.7475	III	10.9737424184356
TCGA.HT.7476	II	12.6758256985049
TCGA.HT.7477	III	12.9161174561439
TCGA.HT.7478	II	14.9606496233612
TCGA.HT.7479	III	13.948989843541
TCGA.HT.7480	II	11.9982779882722
TCGA.HT.7481	II	11.3713611427802
TCGA.HT.7482	II	13.8600044787538
TCGA.HT.7483	II	12.7474103947716
TCGA.HT.7485	II	13.2697047666093
TCGA.HT.7601	III	15.9952789951888
TCGA.HT.7602	II	13.7365443756222
TCGA.HT.7603	II	11.008030775577
TCGA.HT.7604	II	12.4257658325166
TCGA.HT.7605	II	11.7799963785141
TCGA.HT.7606	II	12.1699926261874
TCGA.HT.7607	II	12.6190130344653
TCGA.HT.7608	II	13.170029364506
TCGA.HT.7609	III	13.6754905177257
TCGA.HT.7610	II	12.5825860149435
TCGA.HT.7611	II	13.5020266878613
TCGA.HT.7616	III	11.2594618165667
TCGA.HT.7620	III	12.9379587067303
TCGA.HT.7676	II	14.4699964192309
TCGA.HT.7677	III	11.4237960650913
TCGA.HT.7680	II	14.0671398000582
TCGA.HT.7681	II	12.5243703297275
TCGA.HT.7684	III	12.2386251873033
TCGA.HT.7686	III	15.2951095139995
TCGA.HT.7687	III	11.800981453554
TCGA.HT.7688	III	11.2113734671112
TCGA.HT.7689	II	13.4687093345231
TCGA.HT.7690	III	14.627317150457
TCGA.HT.7691	II	13.8458740977758
TCGA.HT.7692	II	11.8252507493532
TCGA.HT.7693	II	13.0410482380635
TCGA.HT.7694	III	10.2895693751135
TCGA.HT.7695	II	11.7186817613643
TCGA.HT.7854	II	14.1720971605465
TCGA.HT.7855	III	12.1920532393841
TCGA.HT.7856	III	10.7746755593402
TCGA.HT.7857	III	16.2435538015034
TCGA.HT.7858	II	12.72597686672
TCGA.HT.7860	III	14.1873891763405
TCGA.HT.7873	II	12.6424937101228
TCGA.HT.7874	III	11.1812863305622
TCGA.HT.7875	II	11.0329172813376
TCGA.HT.7877	II	11.1453043159211
TCGA.HT.7879	III	13.0872564004234
TCGA.HT.7880	II	12.4025339584116
TCGA.HT.7881	II	10.7830787748842
TCGA.HT.7882	III	14.4958365559763
TCGA.HT.7884	II	11.2275674516817
TCGA.HT.7902	II	12.7997363590546
TCGA.HT.8010	II	12.9009899071723
TCGA.HT.8011	III	12.0965059814828
TCGA.HT.8012	II	11.4357679129818
TCGA.HT.8013	II	15.831251058169
TCGA.HT.8015	II	13.8087208503961
TCGA.HT.8018	II	13.9623969388058
TCGA.HT.8019	III	10.9607779685661
TCGA.HT.8104	III	14.5540148309635
TCGA.HT.8105	III	10.4503382234189
TCGA.HT.8106	III	16.3484525350518
TCGA.HT.8107	II	11.1738527471931
TCGA.HT.8108	II	14.2058903012732
TCGA.HT.8109	III	12.5929091634776
TCGA.HT.8110	III	15.4123212204752
TCGA.HT.8111	III	13.8914418009318
TCGA.HT.8113	II	10.4884117742901
TCGA.HT.8114	III	13.6928446366449
TCGA.HT.8563	III	16.6423872872902
TCGA.HT.8564	III	13.3154242172064
TCGA.HT.A4DS	III	14.7945871305268
TCGA.HT.A4DV	III	12.4975774393943
TCGA.HT.A5R5	II	14.1545021210721
TCGA.HT.A5R7	III	12.298213332359
TCGA.HT.A5R9	III	9.83774239820413
TCGA.HT.A5RA	III	13.0948038661744
TCGA.HT.A5RB	II	11.9084751868057
TCGA.HT.A5RC	III	14.3200026724678
TCGA.HT.A614	II	12.5196223221205
TCGA.HT.A615	II	12.9333785166856
TCGA.HT.A616	II	12.1098250728008
TCGA.HT.A617	II	13.0357102097551
TCGA.HT.A618	III	15.038081624074
TCGA.HT.A619	III	3.71993909644205
TCGA.HT.A61B	III	14.7697519383324
TCGA.HT.A61C	III	13.8981083855218
TCGA.HT.A74H	III	14.3231285473506
TCGA.HT.A74J	II	12.6351246661501
TCGA.HT.A74K	III	13.0341695200583
TCGA.HT.A74L	II	12.4694615708417
TCGA.HT.A74O	III	14.6433887992254
TCGA.HW.7486	II	13.0328010321964
TCGA.HW.7487	II	11.1881601149102
TCGA.HW.7489	II	11.989760804206
TCGA.HW.7490	II	12.3785591451405
TCGA.HW.7491	II	10.9676080684994
TCGA.HW.7493	II	13.6909922870196
TCGA.HW.7495	II	11.2638895784397
TCGA.HW.8319	III	13.1542420866651
TCGA.HW.8320	III	13.1157530988806
TCGA.HW.8321	III	12.1865460237004
TCGA.HW.8322	II	11.0354334575663
TCGA.HW.A5KJ	III	5.79951217523554
TCGA.HW.A5KK	III	15.2487997517252
TCGA.HW.A5KL	II	13.1920311481323
TCGA.HW.A5KM	II	15.2092388759782
TCGA.IK.7675	II	11.4537076982229
TCGA.IK.8125	III	12.2654423756749
TCGA.KT.A74X	III	10.1099691724648
TCGA.KT.A7W1	III	12.9086203039203
TCGA.P5.A5ET	II	11.3068058073403
TCGA.P5.A5EU	III	14.3243121358992
TCGA.P5.A5EV	II	12.9384652500324
TCGA.P5.A5EW	II	13.235183446102
TCGA.P5.A5EX	III	15.0066100176074
TCGA.P5.A5EY	II	12.7079643201049
TCGA.P5.A5EZ	III	13.5826372525198
TCGA.P5.A5F0	II	10.7405510225418
TCGA.P5.A5F1	II	13.0067771745729
TCGA.P5.A5F2	II	11.0910249334354
TCGA.P5.A5F4	III	11.5514248369584
TCGA.P5.A5F6	II	10.2205390347297
TCGA.P5.A72U	III	15.3246584481062
TCGA.P5.A72W	III	12.5480643428506
TCGA.P5.A72X	III	12.4968828556369
TCGA.P5.A72Z	III	9.68887237002878
TCGA.P5.A730	III	9.51375384447431
TCGA.P5.A731	II	12.3599091372836
TCGA.P5.A733	II	11.6368202591998
TCGA.QH.A65R	III	10.1135856485846
TCGA.QH.A65S	II	13.4135153727377
TCGA.QH.A65V	II	12.6591938502995
TCGA.QH.A65X	III	6.7132888998678
TCGA.QH.A65Z	II	11.3254778822634
TCGA.QH.A6CU	III	12.92268682225
TCGA.QH.A6CV	III	13.8446303425958
TCGA.QH.A6CW	III	13.2185804297677
TCGA.QH.A6CX	II	14.4685063355309
TCGA.QH.A6CY	III	11.7153794338501
TCGA.QH.A6CZ	II	11.1044515937858
TCGA.QH.A6X3	II	10.2280854949125
TCGA.QH.A6X4	III	11.683413202871
TCGA.QH.A6X5	II	11.9667518281835
TCGA.QH.A6X8	III	12.0492755768725
TCGA.QH.A6X9	II	12.2657867005745
TCGA.QH.A6XA	II	13.2602656018268
TCGA.QH.A6XC	III	13.7051044760544
TCGA.QH.A86X	II	10.8259963283461
TCGA.QH.A870	III	12.2475165063059
TCGA.R8.A6MK	II	12.1746155196488
TCGA.R8.A6ML	III	6.25456569978321
TCGA.R8.A6MO	II	11.884587237486
TCGA.R8.A73M	II	10.7914972261395
TCGA.RY.A83X	II	11.126085064983
TCGA.RY.A83Y	II	11.1083178386445
TCGA.RY.A83Z	III	13.4572871803749
TCGA.RY.A840	III	10.3593678653926
TCGA.RY.A843	III	12.8658109121974
TCGA.RY.A845	II	12.7871633560418
TCGA.RY.A847	II	13.7342913664216
TCGA.S9.A6TS	III	13.4248766464632
TCGA.S9.A6TU	II	13.9059601800167
TCGA.S9.A6TV	III	14.5410614068673
TCGA.S9.A6TW	III	9.68338521682109
TCGA.S9.A6TX	III	11.6534322812269
TCGA.S9.A6TY	II	9.92370705297359
TCGA.S9.A6TZ	II	13.4110199432562
TCGA.S9.A6U0	III	14.6720099272171
TCGA.S9.A6U1	III	12.9616277954665
TCGA.S9.A6U2	II	13.1485530207462
TCGA.S9.A6U5	II	12.1209138607288
TCGA.S9.A6U6	III	12.8116451634398
TCGA.S9.A6U8	II	14.4866654258091
TCGA.S9.A6U9	III	14.3255573354697
TCGA.S9.A6UA	III	15.5258378197119
TCGA.S9.A6UB	II	10.7574419321186
TCGA.S9.A6WD	III	11.7303110413517
TCGA.S9.A6WE	II	11.3992295311869
TCGA.S9.A6WG	III	13.2418551509953
TCGA.S9.A6WH	II	10.8676311838168
TCGA.S9.A6WI	II	11.4644902570689
TCGA.S9.A6WL	III	11.7672002846622
TCGA.S9.A6WM	III	12.7944874306974
TCGA.S9.A6WN	III	15.6306725302204
TCGA.S9.A6WO	II	13.841204572566
TCGA.S9.A6WP	III	12.2679228302271
TCGA.S9.A6WQ	II	14.1284301981787
TCGA.S9.A7IQ	II	11.3826257016131
TCGA.S9.A7IS	III	12.501387143107
TCGA.S9.A7IX	III	14.5295163824309
TCGA.S9.A7IY	III	13.5612837559963
TCGA.S9.A7IZ	III	13.6144370012802
TCGA.S9.A7J0	III	11.8438815689422
TCGA.S9.A7J1	II	12.0573684954852
TCGA.S9.A7J2	III	11.3994534835639
TCGA.S9.A7J3	III	12.18624008288
TCGA.S9.A7QW	III	11.6148747141275
TCGA.S9.A7QX	III	13.6348962143016
TCGA.S9.A7QY	II	11.6713670217264
TCGA.S9.A7QZ	II	10.8729756989122
TCGA.S9.A7R1	II	9.89988873371302
TCGA.S9.A7R2	III	14.735727106399
TCGA.S9.A7R3	II	12.9723231386319
TCGA.S9.A7R4	III	13.7517537534645
TCGA.S9.A7R7	II	15.9940771833733
TCGA.S9.A7R8	III	13.2766780205211
TCGA.S9.A89V	III	13.44863223222
TCGA.S9.A89Z	III	14.517816670086
TCGA.TM.A7C3	III	12.8017361618471
TCGA.TM.A7C4	II	12.0294765941494
TCGA.TM.A7C5	II	10.2678524764445
TCGA.TM.A7CA	II	12.4347106798887
TCGA.TM.A7CF	II	12.3288670588519
TCGA.TM.A84B	III	9.72186033429841
TCGA.TM.A84C	II	13.9625199232092
TCGA.TM.A84F	III	14.3370223315003
TCGA.TM.A84G	III	9.55734249863536
TCGA.TM.A84H	III	12.1226119301946
TCGA.TM.A84I	III	13.3909137084452
TCGA.TM.A84J	III	10.8516000020712
TCGA.TM.A84L	II	13.3367704997634
TCGA.TM.A84M	III	7.38216488471703
TCGA.TM.A84O	III	12.6482588371661
TCGA.TM.A84Q	II	14.3779615464574
TCGA.TM.A84R	II	10.9404872240397
TCGA.TM.A84S	III	12.3243102370479
TCGA.TM.A84T	II	13.0630948987061
TCGA.TQ.A7RH	II	13.0747510164857
TCGA.TQ.A7RW	II	14.3551715881141
TCGA.VM.A8C8	II	12.8882566567527
TCGA.VM.A8C9	II	15.9789405691115
TCGA.VM.A8CA	II	12.5853656898506
TCGA.VM.A8CB	III	10.342390403602
TCGA.VM.A8CD	III	14.178481374961
TCGA.VM.A8CE	II	11.7715292916259
TCGA.VM.A8CH	II	12.9609343127801
TCGA.VV.A829	III	12.2800667046654
TCGA.VV.A86M	III	13.4135978240857
TCGA.VW.A7QS	III	7.30141022517306
TCGA.VW.A8FI	III	12.9625391905388
TCGA.W9.A837	II	11.4720185755879
TCGA.WH.A86K	II	12.6588465840635
TCGA.WY.A858	III	14.4800244432415
TCGA.WY.A859	II	11.7788932619332
TCGA.WY.A85A	II	12.8668958109146
TCGA.WY.A85B	II	14.1300823962862
TCGA.WY.A85C	II	12.5456500810915
TCGA.WY.A85D	II	13.6844952281405
TCGA.WY.A85E	II	11.5719215009811

## Sheet: Fig. 1B
Sample	IDH_codel.subtype	mRNA
TCGA.02.0047	IDHwt	14.8470074931457
TCGA.02.0055	IDHwt	13.193501351318
TCGA.02.2483	IDHmut-non-codel	12.6180449328047
TCGA.02.2485	IDHwt	12.4894716870077
TCGA.02.2486	IDHwt	15.2944881068855
TCGA.06.0125	IDHwt	13.6251203568648
TCGA.06.0129	IDHmut-non-codel	14.7323575089917
TCGA.06.0130	IDHwt	15.0253393381719
TCGA.06.0132	IDHwt	16.0052765802907
TCGA.06.0138	IDHwt	14.3560931294875
TCGA.06.0141	IDHwt	14.8589076008825
TCGA.06.0157	IDHwt	15.0559425140638
TCGA.06.0158	IDHwt	15.1237674381014
TCGA.06.0168	IDHwt	15.782105559513
TCGA.06.0174	IDHwt	13.1357894336026
TCGA.06.0178	IDHmut-non-codel	13.9557430604148
TCGA.06.0184	IDHwt	15.2882786524403
TCGA.06.0187	IDHwt	14.8175103626871
TCGA.06.0190	IDHwt	14.8454388990497
TCGA.06.0210	IDHwt	14.3206438771165
TCGA.06.0211	IDHwt	14.2733289785596
TCGA.06.0219	IDHwt	13.4644258781228
TCGA.06.0238	IDHwt	13.8253633879679
TCGA.06.0644	IDHwt	13.8894847032661
TCGA.06.0645	IDHwt	16.3758223738578
TCGA.06.0646	IDHwt	15.4064063420808
TCGA.06.0649	IDHwt	14.5656907432814
TCGA.06.0686	IDHwt	12.8002073978184
TCGA.06.0743	IDHwt	14.0148250646413
TCGA.06.0744	IDHwt	13.6735777558057
TCGA.06.0745	IDHwt	13.3236902761741
TCGA.06.0747	IDHwt	13.663721654493
TCGA.06.0749	IDHwt	13.6468970018262
TCGA.06.0750	IDHwt	14.7483540638494
TCGA.06.0878	IDHwt	15.2569518742992
TCGA.06.0882	IDHwt	15.0057874177092
TCGA.06.1804	IDHwt	13.4291881236971
TCGA.06.2557	IDHwt	15.7101108607825
TCGA.06.2558	IDHwt	14.0846620351765
TCGA.06.2559	IDHwt	13.1851420123378
TCGA.06.2561	IDHwt	14.362927288467
TCGA.06.2562	IDHwt	13.7617471900598
TCGA.06.2563	IDHwt	13.3585675402847
TCGA.06.2564	IDHwt	13.6267856343938
TCGA.06.2565	IDHwt	12.7742057677993
TCGA.06.2567	IDHwt	15.2650646393392
TCGA.06.2569	IDHwt	8.81169450764443
TCGA.06.2570	IDHmut-non-codel	14.6811196942663
TCGA.06.5408	IDHwt	14.1773635359161
TCGA.06.5410	IDHwt	16.2984068855583
TCGA.06.5411	IDHwt	13.5804987925023
TCGA.06.5412	IDHwt	15.5696553967738
TCGA.06.5413	IDHwt	13.8273673080489
TCGA.06.5414	IDHwt	14.645731443358
TCGA.06.5415	IDHwt	13.200158911662
TCGA.06.5418	IDHwt	14.1306795249579
TCGA.06.5856	IDHwt	13.5207347838634
TCGA.06.5858	IDHwt	14.159696049402
TCGA.06.5859	IDHwt	13.401457265571
TCGA.08.0386	IDHwt	12.6905798225789
TCGA.12.0616	IDHwt	13.4902233333566
TCGA.12.0618	IDHwt	11.8279832789873
TCGA.12.0619	IDHwt	15.1062096577287
TCGA.12.0821	IDHwt	13.0575912550237
TCGA.12.3650	IDHwt	12.8129204270069
TCGA.12.3652	IDHwt	12.1611922040159
TCGA.12.3653	IDHwt	12.954979890354
TCGA.12.5295	IDHwt	14.0156448372855
TCGA.12.5299	IDHwt	14.1367088876897
TCGA.14.0781	IDHwt	15.0834539552887
TCGA.14.0787	IDHwt	13.5450373985773
TCGA.14.0789	IDHwt	16.7721281415909
TCGA.14.0790	IDHwt	11.608255607558
TCGA.14.0817	IDHwt	14.8522281524635
TCGA.14.1034	IDHwt	14.5862566531877
TCGA.14.1823	IDHwt	15.8715320055956
TCGA.14.1825	IDHwt	12.6559057259315
TCGA.14.1829	IDHwt	15.2557786949915
TCGA.14.2554	IDHwt	14.9900779060956
TCGA.15.0742	IDHwt	12.4986852115396
TCGA.15.1444	IDHmut-non-codel	14.7676514415362
TCGA.16.0846	IDHwt	14.2114853389252
TCGA.16.1045	IDHwt	15.829500507264
TCGA.19.1390	IDHwt	12.3078286206239
TCGA.19.2619	IDHwt	12.5902625941692
TCGA.19.2620	IDHwt	14.8055900688338
TCGA.19.2624	IDHwt	11.4316730988458
TCGA.19.2625	IDHwt	14.8317087245266
TCGA.19.2629	IDHmut-non-codel	14.8487418219348
TCGA.19.5960	IDHwt	11.9656338758639
TCGA.26.1442	IDHmut-non-codel	13.4883889898658
TCGA.26.5132	IDHwt	13.2815908088952
TCGA.26.5133	IDHwt	12.1065074234247
TCGA.26.5134	IDHwt	13.3918411152508
TCGA.26.5135	IDHwt	13.6282775311147
TCGA.26.5136	IDHwt	14.4010117617362
TCGA.26.5139	IDHwt	14.7221145029781
TCGA.27.1830	IDHwt	15.0338226685462
TCGA.27.1831	IDHwt	14.7621528255135
TCGA.27.1832	IDHwt	15.4000779550607
TCGA.27.1834	IDHwt	14.8884118275491
TCGA.27.1835	IDHwt	11.2034514597161
TCGA.27.1837	IDHwt	15.042809606542
TCGA.27.2519	IDHwt	15.1124425083205
TCGA.27.2521	IDHmut-non-codel	11.9445154063307
TCGA.27.2523	IDHwt	12.9895801825457
TCGA.27.2524	IDHwt	14.2608448396328
TCGA.27.2526	IDHwt	12.9889887957063
TCGA.27.2528	IDHwt	12.3797549674631
TCGA.28.1747	IDHwt	15.1928142829879
TCGA.28.1753	IDHwt	13.2250554005737
TCGA.28.2509	IDHwt	13.5877332458158
TCGA.28.2510	IDHwt	13.225498537888
TCGA.28.2513	IDHwt	16.4665190093176
TCGA.28.2514	IDHwt	13.1827003504639
TCGA.28.5204	IDHwt	13.2170073835834
TCGA.28.5207	IDHwt	13.3610333882604
TCGA.28.5208	IDHwt	14.551553927768
TCGA.28.5209	IDHwt	13.6829814422847
TCGA.28.5213	IDHwt	15.3624645121127
TCGA.28.5215	IDHwt	14.7318339918458
TCGA.28.5216	IDHwt	12.7822779507504
TCGA.28.5218	IDHwt	12.0890769475536
TCGA.28.5220	IDHwt	14.2233985203041
TCGA.32.1970	IDHwt	13.702556689028
TCGA.32.1980	IDHwt	15.3878528531515
TCGA.32.1982	IDHwt	14.9949938618989
TCGA.32.2615	IDHwt	14.0138244845322
TCGA.32.2632	IDHwt	15.7089886827871
TCGA.32.2634	IDHwt	13.4700159868168
TCGA.32.2638	IDHwt	15.1975831574621
TCGA.32.4213	IDHwt	15.3075689155748
TCGA.32.5222	IDHwt	13.2822616638458
TCGA.41.2571	IDHwt	13.1476227879848
TCGA.41.2572	IDHwt	14.3287471233774
TCGA.41.3915	IDHwt	15.1619160289592
TCGA.41.4097	IDHwt	15.0549281758014
TCGA.41.5651	IDHwt	12.1449503526309
TCGA.76.4925	IDHwt	12.8523036073412
TCGA.76.4926	IDHwt	13.2999586256342
TCGA.76.4928	IDHwt	13.4534526315786
TCGA.76.4929	IDHwt	13.30308781139
TCGA.76.4931	IDHwt	13.2370737230324
TCGA.CS.4938	IDHmut-non-codel	12.880156270143
TCGA.CS.4941	IDHwt	14.776982425813
TCGA.CS.4942	IDHmut-non-codel	15.0927040668989
TCGA.CS.4943	IDHmut-non-codel	12.8307781322118
TCGA.CS.4944	IDHmut-non-codel	12.0279107640887
TCGA.CS.5390	IDHmut-codel	10.9686442599081
TCGA.CS.5393	IDHmut-non-codel	13.482470872636
TCGA.CS.5394	IDHmut-non-codel	10.0778763893151
TCGA.CS.5395	IDHwt	12.8955770999481
TCGA.CS.5396	IDHmut-codel	11.9242115523779
TCGA.CS.5397	IDHwt	14.4460747764668
TCGA.CS.6186	IDHwt	12.9274944683543
TCGA.CS.6188	IDHwt	15.1426550217406
TCGA.CS.6290	IDHmut-non-codel	14.7297069373338
TCGA.CS.6665	IDHmut-non-codel	15.8198776147496
TCGA.CS.6666	IDHmut-non-codel	12.5846276645715
TCGA.CS.6667	IDHmut-non-codel	11.884332259819
TCGA.CS.6668	IDHmut-codel	9.53635155228381
TCGA.CS.6669	IDHwt	10.4993208219217
TCGA.CS.6670	IDHmut-codel	10.8416811737813
TCGA.DB.5270	IDHmut-non-codel	13.7413986948319
TCGA.DB.5273	IDHmut-non-codel	14.5897791378927
TCGA.DB.5274	IDHmut-codel	11.6373301632979
TCGA.DB.5275	IDHmut-non-codel	11.8470230797191
TCGA.DB.5276	IDHmut-non-codel	14.4136208821186
TCGA.DB.5277	IDHmut-non-codel	11.640945413339
TCGA.DB.5278	IDHmut-codel	12.0575461575825
TCGA.DB.5279	IDHmut-codel	11.2997535631018
TCGA.DB.5280	IDHmut-non-codel	12.7985290703408
TCGA.DB.5281	IDHmut-non-codel	12.2547446957749
TCGA.DB.A4X9	IDHmut-non-codel	12.9517900069141
TCGA.DB.A4XA	IDHmut-codel	11.7881750381885
TCGA.DB.A4XB	IDHmut-non-codel	12.8572272893901
TCGA.DB.A4XC	IDHmut-non-codel	13.5127158498804
TCGA.DB.A4XD	IDHmut-non-codel	12.2992581110954
TCGA.DB.A4XE	IDHmut-non-codel	12.9960380193493
TCGA.DB.A4XF	IDHmut-non-codel	12.9322001883536
TCGA.DB.A4XG	IDHmut-codel	9.79380795426369
TCGA.DB.A4XH	IDHmut-codel	10.3916737556429
TCGA.DB.A64L	IDHmut-codel	11.2157589112552
TCGA.DB.A64O	IDHwt	13.5633446700366
TCGA.DB.A64P	IDHmut-codel	12.1942220225977
TCGA.DB.A64Q	IDHmut-codel	11.3949669066517
TCGA.DB.A64R	IDHmut-codel	10.8113840063694
TCGA.DB.A64S	IDHmut-non-codel	14.541318461067
TCGA.DB.A64U	IDHmut-codel	12.0760549426534
TCGA.DB.A64V	IDHmut-codel	12.6762754312881
TCGA.DB.A64W	IDHmut-codel	9.66099170374238
TCGA.DB.A64X	IDHmut-non-codel	11.4382354034068
TCGA.DB.A75K	IDHmut-codel	12.4068663194028
TCGA.DB.A75L	IDHmut-non-codel	12.8564293415685
TCGA.DB.A75M	IDHmut-non-codel	12.9952661477437
TCGA.DB.A75O	IDHmut-non-codel	14.1874143236536
TCGA.DB.A75P	IDHwt	13.0416109355252
TCGA.DH.5140	IDHwt	11.8651808665002
TCGA.DH.5141	IDHmut-codel	11.0402902005539
TCGA.DH.5142	IDHmut-non-codel	15.6140341845695
TCGA.DH.5143	IDHmut-non-codel	14.0635899499351
TCGA.DH.5144	IDHmut-codel	10.9104712456678
TCGA.DH.A669	IDHmut-codel	12.6464301848715
TCGA.DH.A66B	IDHmut-non-codel	14.6580140304872
TCGA.DH.A66D	IDHmut-non-codel	13.9849733019033
TCGA.DH.A66F	IDHmut-codel	9.83214158020172
TCGA.DH.A66G	IDHmut-non-codel	13.9792207722558
TCGA.DH.A7UR	IDHmut-codel	9.87116445378679
TCGA.DH.A7US	IDHmut-codel	11.4763251286489
TCGA.DH.A7UT	IDHmut-non-codel	13.097505143076
TCGA.DH.A7UU	IDHmut-non-codel	13.1385036752433
TCGA.DH.A7UV	IDHmut-non-codel	12.5504115362414
TCGA.DU.5847	IDHwt	14.1515467777866
TCGA.DU.5849	IDHmut-codel	11.0643563104999
TCGA.DU.5851	IDHmut-non-codel	13.2195654793024
TCGA.DU.5852	IDHwt	14.3991193181511
TCGA.DU.5853	IDHmut-non-codel	14.1376462860513
TCGA.DU.5854	IDHwt	14.8735300920015
TCGA.DU.5855	IDHmut-non-codel	13.7701475126462
TCGA.DU.5870	IDHmut-codel	12.8082780480931
TCGA.DU.5871	IDHmut-non-codel	13.5663495534034
TCGA.DU.5872	IDHmut-non-codel	13.390322301588
TCGA.DU.5874	IDHmut-codel	10.3375659323666
TCGA.DU.6392	IDHwt	14.1766725038746
TCGA.DU.6393	IDHmut-codel	10.117914733604
TCGA.DU.6394	IDHmut-codel	11.634279423456
TCGA.DU.6395	IDHmut-non-codel	12.7526965830794
TCGA.DU.6396	IDHmut-non-codel	15.4434444817409
TCGA.DU.6397	IDHmut-codel	9.91567236860925
TCGA.DU.6399	IDHmut-non-codel	14.0069287266863
TCGA.DU.6400	IDHmut-codel	11.2922601961549
TCGA.DU.6401	IDHmut-non-codel	12.6048421561176
TCGA.DU.6402	IDHwt	13.9370933465514
TCGA.DU.6403	IDHwt	14.0581063319368
TCGA.DU.6404	IDHwt	12.613174231486
TCGA.DU.6405	IDHwt	14.6780729177461
TCGA.DU.6406	IDHwt	12.9320414741838
TCGA.DU.6407	IDHmut-non-codel	13.3202119440433
TCGA.DU.6408	IDHmut-non-codel	13.7469244715004
TCGA.DU.6410	IDHmut-codel	9.61037746870087
TCGA.DU.6542	IDHmut-non-codel	14.5573902665992
TCGA.DU.7006	IDHwt	14.650478435744
TCGA.DU.7007	IDHmut-non-codel	14.1290281639334
TCGA.DU.7008	IDHmut-non-codel	11.7634989266516
TCGA.DU.7009	IDHmut-codel	11.0375898498231
TCGA.DU.7010	IDHmut-non-codel	13.2751641263665
TCGA.DU.7011	IDHmut-non-codel	14.9043562673729
TCGA.DU.7012	IDHwt	15.5010532620801
TCGA.DU.7013	IDHwt	13.8676693748921
TCGA.DU.7015	IDHmut-non-codel	14.677658878503
TCGA.DU.7018	IDHmut-codel	9.66744387375952
TCGA.DU.7019	IDHmut-non-codel	13.1546264013757
TCGA.DU.7290	IDHwt	15.1975438583861
TCGA.DU.7292	IDHwt	12.751423090231
TCGA.DU.7294	IDHmut-codel	11.6370224395955
TCGA.DU.7298	IDHmut-non-codel	13.0407141438613
TCGA.DU.7299	IDHmut-non-codel	13.3619359764737
TCGA.DU.7300	IDHmut-codel	12.4841430415055
TCGA.DU.7301	IDHmut-non-codel	13.3767381467036
TCGA.DU.7302	IDHmut-codel	11.286229970395
TCGA.DU.7304	IDHmut-non-codel	13.6727581864478
TCGA.DU.7306	IDHmut-non-codel	12.9071751053367
TCGA.DU.7309	IDHmut-non-codel	12.8909319960278
TCGA.DU.8158	IDHwt	14.8824221627578
TCGA.DU.8161	IDHwt	14.9918776530965
TCGA.DU.8162	IDHwt	12.8682717953364
TCGA.DU.8163	IDHmut-non-codel	14.5708791196842
TCGA.DU.8164	IDHmut-codel	11.2478032298786
TCGA.DU.8165	IDHwt	14.6170371065258
TCGA.DU.8166	IDHmut-non-codel	13.39419915897
TCGA.DU.8167	IDHmut-non-codel	13.5550106392244
TCGA.DU.8168	IDHmut-codel	8.87998016587245
TCGA.DU.A5TP	IDHmut-non-codel	14.5110237789883
TCGA.DU.A5TR	IDHmut-non-codel	15.6759706904196
TCGA.DU.A5TS	IDHmut-non-codel	12.9391284853555
TCGA.DU.A5TT	IDHwt	12.761321804084
TCGA.DU.A5TU	IDHmut-non-codel	14.6691371070893
TCGA.DU.A5TW	IDHmut-non-codel	11.6727983435691
TCGA.DU.A5TY	IDHwt	14.0610845661019
TCGA.DU.A6S2	IDHmut-codel	10.6976496032903
TCGA.DU.A6S3	IDHmut-codel	10.7353057094155
TCGA.DU.A6S6	IDHmut-codel	10.7565860934383
TCGA.DU.A6S7	IDHmut-non-codel	13.6128653649996
TCGA.DU.A6S8	IDHmut-codel	10.9569428863942
TCGA.DU.A76K	IDHwt	10.6526186044564
TCGA.DU.A76L	IDHwt	13.8897548351637
TCGA.DU.A76O	IDHmut-non-codel	14.565091841379
TCGA.DU.A76R	IDHmut-codel	11.364069743217
TCGA.DU.A7T6	IDHmut-codel	11.6003957202643
TCGA.DU.A7T8	IDHmut-non-codel	13.696371911369
TCGA.DU.A7TA	IDHmut-non-codel	13.9153253712973
TCGA.DU.A7TB	IDHwt	12.3252180248961
TCGA.DU.A7TC	IDHmut-non-codel	12.3891397551826
TCGA.DU.A7TD	IDHwt	14.6156198097815
TCGA.DU.A7TG	IDHmut-non-codel	12.596252243617
TCGA.DU.A7TJ	IDHwt	14.8338851571435
TCGA.E1.5302	IDHmut-non-codel	13.6374919138597
TCGA.E1.5303	IDHmut-non-codel	14.5066254572464
TCGA.E1.5304	IDHmut-non-codel	11.0011192745796
TCGA.E1.5305	IDHmut-non-codel	12.4768031006851
TCGA.E1.5307	IDHmut-non-codel	13.0974804856268
TCGA.E1.5311	IDHmut-codel	10.3671552393826
TCGA.E1.5318	IDHmut-codel	11.5928602627653
TCGA.E1.5319	IDHmut-codel	11.6874152279627
TCGA.E1.5322	IDHmut-non-codel	13.9489112882215
TCGA.E1.A7YD	IDHwt	11.44269416375
TCGA.E1.A7YE	IDHmut-non-codel	14.9562314947699
TCGA.E1.A7YH	IDHmut-non-codel	12.5863075670279
TCGA.E1.A7YI	IDHmut-non-codel	12.2056780185382
TCGA.E1.A7YJ	IDHwt	13.839345195993
TCGA.E1.A7YK	IDHmut-non-codel	15.3720885627956
TCGA.E1.A7YL	IDHwt	15.1213877632975
TCGA.E1.A7YM	IDHwt	11.3008586733041
TCGA.E1.A7YN	IDHwt	15.7673193920926
TCGA.E1.A7YO	IDHmut-codel	10.4189692221002
TCGA.E1.A7YQ	IDHwt	14.4398975902067
TCGA.E1.A7YS	IDHmut-codel	9.87806762397707
TCGA.E1.A7YU	IDHmut-non-codel	12.2335620996168
TCGA.E1.A7YV	IDHmut-non-codel	10.7199792124884
TCGA.E1.A7YW	IDHmut-non-codel	12.7196921101309
TCGA.E1.A7YY	IDHmut-non-codel	12.408443007521
TCGA.E1.A7Z2	IDHwt	12.0390831002326
TCGA.E1.A7Z3	IDHmut-non-codel	13.1791861466773
TCGA.E1.A7Z4	IDHmut-non-codel	13.6683227620169
TCGA.E1.A7Z6	IDHmut-non-codel	12.2077798317116
TCGA.EZ.7264	IDHmut-codel	10.4545898599513
TCGA.F6.A8O3	IDHmut-codel	10.8227660714959
TCGA.F6.A8O4	IDHmut-non-codel	12.0775650694334
TCGA.FG.5962	IDHmut-codel	12.6295860987237
TCGA.FG.5963	IDHwt	15.3104010548867
TCGA.FG.5964	IDHmut-codel	12.6256883666937
TCGA.FG.5965	IDHmut-non-codel	13.0214446784454
TCGA.FG.6688	IDHwt	14.6030669720239
TCGA.FG.6689	IDHmut-non-codel	13.7943648918495
TCGA.FG.6690	IDHmut-non-codel	13.6086278435044
TCGA.FG.6691	IDHmut-non-codel	14.728375340041
TCGA.FG.6692	IDHwt	13.3197588013989
TCGA.FG.7634	IDHmut-codel	14.3312154041725
TCGA.FG.7636	IDHmut-non-codel	12.5600232664815
TCGA.FG.7637	IDHmut-non-codel	11.94432579014
TCGA.FG.7638	IDHmut-codel	11.8206385886457
TCGA.FG.7641	IDHmut-codel	10.4234059961309
TCGA.FG.7643	IDHwt	12.4498634175841
TCGA.FG.8181	IDHwt	11.5814463465035
TCGA.FG.8182	IDHmut-non-codel	13.5981385590078
TCGA.FG.8185	IDHmut-non-codel	11.7318117121109
TCGA.FG.8186	IDHmut-codel	13.5401235937374
TCGA.FG.8187	IDHmut-codel	12.815476663663
TCGA.FG.8188	IDHmut-non-codel	12.9552173065758
TCGA.FG.8189	IDHmut-non-codel	11.2144654473466
TCGA.FG.8191	IDHmut-non-codel	12.4633133432532
TCGA.FG.A4MT	IDHmut-non-codel	12.4667154607937
TCGA.FG.A4MU	IDHwt	15.1865863237196
TCGA.FG.A4MW	IDHwt	13.6704118996133
TCGA.FG.A4MX	IDHmut-non-codel	11.9928679694414
TCGA.FG.A4MY	IDHmut-non-codel	12.2049737283652
TCGA.FG.A60J	IDHmut-non-codel	13.359531369137
TCGA.FG.A60K	IDHmut-codel	12.5410095911029
TCGA.FG.A60L	IDHmut-non-codel	14.0269734019044
TCGA.FG.A6IZ	IDHmut-codel	12.0849227958925
TCGA.FG.A6J1	IDHmut-codel	13.0461283579741
TCGA.FG.A6J3	IDHmut-non-codel	15.1367112304435
TCGA.FG.A70Y	IDHmut-non-codel	13.7023961407419
TCGA.FG.A70Z	IDHwt	14.8529819045765
TCGA.FG.A710	IDHmut-codel	13.9898871798039
TCGA.FG.A711	IDHmut-non-codel	13.2024876971507
TCGA.FG.A713	IDHmut-codel	11.3343941380831
TCGA.FG.A87N	IDHmut-non-codel	13.4921028162483
TCGA.FG.A87Q	IDHwt	15.361418268731
TCGA.FN.7833	IDHmut-non-codel	14.2746053001329
TCGA.HT.7467	IDHmut-codel	12.13932047714
TCGA.HT.7468	IDHmut-codel	11.7951194147717
TCGA.HT.7469	IDHwt	12.5004297963654
TCGA.HT.7470	IDHmut-non-codel	13.315795714339
TCGA.HT.7471	IDHmut-codel	13.3511664488704
TCGA.HT.7472	IDHmut-non-codel	13.9140296284828
TCGA.HT.7473	IDHmut-non-codel	14.2489417149571
TCGA.HT.7474	IDHmut-non-codel	12.1070218473012
TCGA.HT.7475	IDHmut-non-codel	10.9737424184356
TCGA.HT.7476	IDHmut-non-codel	12.6758256985049
TCGA.HT.7477	IDHmut-non-codel	12.9161174561439
TCGA.HT.7478	IDHmut-non-codel	14.9606496233612
TCGA.HT.7479	IDHmut-non-codel	13.948989843541
TCGA.HT.7480	IDHmut-codel	11.9982779882722
TCGA.HT.7481	IDHmut-codel	11.3713611427802
TCGA.HT.7482	IDHmut-non-codel	13.8600044787538
TCGA.HT.7483	IDHmut-non-codel	12.7474103947716
TCGA.HT.7485	IDHmut-non-codel	13.2697047666093
TCGA.HT.7601	IDHmut-non-codel	15.9952789951888
TCGA.HT.7602	IDHmut-non-codel	13.7365443756222
TCGA.HT.7603	IDHmut-non-codel	11.008030775577
TCGA.HT.7604	IDHmut-non-codel	12.4257658325166
TCGA.HT.7605	IDHmut-codel	11.7799963785141
TCGA.HT.7606	IDHmut-non-codel	12.1699926261874
TCGA.HT.7607	IDHmut-codel	12.6190130344653
TCGA.HT.7608	IDHmut-codel	13.170029364506
TCGA.HT.7609	IDHmut-non-codel	13.6754905177257
TCGA.HT.7610	IDHmut-non-codel	12.5825860149435
TCGA.HT.7611	IDHmut-non-codel	13.5020266878613
TCGA.HT.7616	IDHmut-codel	11.2594618165667
TCGA.HT.7620	IDHmut-codel	12.9379587067303
TCGA.HT.7676	IDHmut-non-codel	14.4699964192309
TCGA.HT.7677	IDHmut-codel	11.4237960650913
TCGA.HT.7680	IDHwt	14.0671398000582
TCGA.HT.7681	IDHmut-codel	12.5243703297275
TCGA.HT.7684	IDHmut-non-codel	12.2386251873033
TCGA.HT.7686	IDHmut-non-codel	15.2951095139995
TCGA.HT.7687	IDHmut-codel	11.800981453554
TCGA.HT.7688	IDHmut-non-codel	11.2113734671112
TCGA.HT.7689	IDHmut-non-codel	13.4687093345231
TCGA.HT.7690	IDHmut-non-codel	14.627317150457
TCGA.HT.7691	IDHwt	13.8458740977758
TCGA.HT.7692	IDHmut-codel	11.8252507493532
TCGA.HT.7693	IDHmut-non-codel	13.0410482380635
TCGA.HT.7694	IDHmut-codel	10.2895693751135
TCGA.HT.7695	IDHmut-codel	11.7186817613643
TCGA.HT.7854	IDHwt	14.1720971605465
TCGA.HT.7855	IDHmut-non-codel	12.1920532393841
TCGA.HT.7856	IDHmut-codel	10.7746755593402
TCGA.HT.7857	IDHwt	16.2435538015034
TCGA.HT.7858	IDHmut-non-codel	12.72597686672
TCGA.HT.7860	IDHwt	14.1873891763405
TCGA.HT.7873	IDHmut-non-codel	12.6424937101228
TCGA.HT.7874	IDHmut-codel	11.1812863305622
TCGA.HT.7875	IDHmut-codel	11.0329172813376
TCGA.HT.7877	IDHmut-codel	11.1453043159211
TCGA.HT.7879	IDHmut-non-codel	13.0872564004234
TCGA.HT.7880	IDHmut-non-codel	12.4025339584116
TCGA.HT.7881	IDHmut-codel	10.7830787748842
TCGA.HT.7882	IDHwt	14.4958365559763
TCGA.HT.7884	IDHmut-non-codel	11.2275674516817
TCGA.HT.7902	IDHmut-non-codel	12.7997363590546
TCGA.HT.8010	IDHmut-codel	12.9009899071723
TCGA.HT.8011	IDHwt	12.0965059814828
TCGA.HT.8012	IDHmut-codel	11.4357679129818
TCGA.HT.8013	IDHmut-non-codel	15.831251058169
TCGA.HT.8015	IDHwt	13.8087208503961
TCGA.HT.8018	IDHmut-non-codel	13.9623969388058
TCGA.HT.8019	IDHwt	10.9607779685661
TCGA.HT.8104	IDHwt	14.5540148309635
TCGA.HT.8105	IDHmut-codel	10.4503382234189
TCGA.HT.8106	IDHmut-non-codel	16.3484525350518
TCGA.HT.8107	IDHwt	11.1738527471931
TCGA.HT.8108	IDHmut-non-codel	14.2058903012732
TCGA.HT.8109	IDHmut-codel	12.5929091634776
TCGA.HT.8110	IDHwt	15.4123212204752
TCGA.HT.8111	IDHmut-non-codel	13.8914418009318
TCGA.HT.8113	IDHmut-non-codel	10.4884117742901
TCGA.HT.8114	IDHmut-non-codel	13.6928446366449
TCGA.HT.8558	IDHwt	11.5612982569125
TCGA.HT.8563	IDHmut-non-codel	16.6423872872902
TCGA.HT.8564	IDHwt	13.3154242172064
TCGA.HT.A4DS	IDHwt	14.7945871305268
TCGA.HT.A4DV	IDHmut-codel	12.4975774393943
TCGA.HT.A5R5	IDHmut-non-codel	14.1545021210721
TCGA.HT.A5R7	IDHmut-non-codel	12.298213332359
TCGA.HT.A5R9	IDHmut-codel	9.83774239820413
TCGA.HT.A5RA	IDHwt	13.0948038661744
TCGA.HT.A5RB	IDHmut-non-codel	11.9084751868057
TCGA.HT.A5RC	IDHwt	14.3200026724678
TCGA.HT.A614	IDHmut-non-codel	12.5196223221205
TCGA.HT.A615	IDHmut-codel	12.9333785166856
TCGA.HT.A616	IDHmut-non-codel	12.1098250728008
TCGA.HT.A617	IDHwt	13.0357102097551
TCGA.HT.A618	IDHmut-non-codel	15.038081624074
TCGA.HT.A619	IDHmut-codel	3.71993909644205
TCGA.HT.A61A	IDHmut-non-codel	12.0951795471586
TCGA.HT.A61B	IDHmut-non-codel	14.7697519383324
TCGA.HT.A61C	IDHwt	13.8981083855218
TCGA.HT.A74H	IDHwt	14.3231285473506
TCGA.HT.A74J	IDHmut-non-codel	12.6351246661501
TCGA.HT.A74K	IDHmut-codel	13.0341695200583
TCGA.HT.A74L	IDHmut-codel	12.4694615708417
TCGA.HT.A74O	IDHmut-non-codel	14.6433887992254
TCGA.HW.7486	IDHmut-codel	13.0328010321964
TCGA.HW.7487	IDHmut-codel	11.1881601149102
TCGA.HW.7489	IDHmut-non-codel	11.989760804206
TCGA.HW.7490	IDHmut-non-codel	12.3785591451405
TCGA.HW.7491	IDHmut-codel	10.9676080684994
TCGA.HW.7495	IDHmut-codel	11.2638895784397
TCGA.HW.8319	IDHmut-non-codel	13.1542420866651
TCGA.HW.8320	IDHmut-non-codel	13.1157530988806
TCGA.HW.8321	IDHmut-non-codel	12.1865460237004
TCGA.HW.8322	IDHmut-codel	11.0354334575663
TCGA.HW.A5KJ	IDHmut-codel	5.79951217523554
TCGA.HW.A5KK	IDHwt	15.2487997517252
TCGA.HW.A5KL	IDHmut-non-codel	13.1920311481323
TCGA.HW.A5KM	IDHmut-non-codel	15.2092388759782
TCGA.IK.7675	IDHmut-non-codel	11.4537076982229
TCGA.IK.8125	IDHmut-codel	12.2654423756749
TCGA.KT.A74X	IDHmut-codel	10.1099691724648
TCGA.KT.A7W1	IDHwt	12.9086203039203
TCGA.P5.A5ET	IDHmut-codel	11.3068058073403
TCGA.P5.A5EU	IDHmut-non-codel	14.3243121358992
TCGA.P5.A5EV	IDHmut-non-codel	12.9384652500324
TCGA.P5.A5EW	IDHmut-non-codel	13.235183446102
TCGA.P5.A5EX	IDHmut-codel	15.0066100176074
TCGA.P5.A5EY	IDHwt	12.7079643201049
TCGA.P5.A5EZ	IDHmut-non-codel	13.5826372525198
TCGA.P5.A5F0	IDHmut-codel	10.7405510225418
TCGA.P5.A5F1	IDHmut-non-codel	13.0067771745729
TCGA.P5.A5F2	IDHmut-non-codel	11.0910249334354
TCGA.P5.A5F4	IDHmut-non-codel	11.5514248369584
TCGA.P5.A5F6	IDHwt	10.2205390347297
TCGA.P5.A72U	IDHwt	15.3246584481062
TCGA.P5.A72W	IDHmut-non-codel	12.5480643428506
TCGA.P5.A72X	IDHmut-non-codel	12.4968828556369
TCGA.P5.A72Z	IDHmut-codel	9.68887237002878
TCGA.P5.A730	IDHmut-codel	9.51375384447431
TCGA.P5.A731	IDHmut-non-codel	12.3599091372836
TCGA.P5.A733	IDHmut-non-codel	11.6368202591998
TCGA.P5.A735	IDHmut-non-codel	13.0804733311844
TCGA.P5.A736	IDHmut-non-codel	14.471414407181
TCGA.P5.A737	IDHmut-codel	12.1412746183438
TCGA.P5.A77W	IDHmut-codel	9.75138605692007
TCGA.P5.A77X	IDHmut-codel	10.9946353006185
TCGA.P5.A780	IDHmut-non-codel	13.0745066238111
TCGA.P5.A781	IDHmut-codel	11.9076688774126
TCGA.QH.A65R	IDHmut-codel	10.1135856485846
TCGA.QH.A65S	IDHmut-non-codel	13.4135153727377
TCGA.QH.A65V	IDHmut-codel	12.6591938502995
TCGA.QH.A65X	IDHmut-codel	6.7132888998678
TCGA.QH.A65Z	IDHmut-codel	11.3254778822634
TCGA.QH.A6CS	IDHwt	13.8934661286513
TCGA.QH.A6CU	IDHmut-codel	12.92268682225
TCGA.QH.A6CV	IDHwt	13.8446303425958
TCGA.QH.A6CW	IDHmut-non-codel	13.2185804297677
TCGA.QH.A6CX	IDHwt	14.4685063355309
TCGA.QH.A6CY	IDHmut-codel	11.7153794338501
TCGA.QH.A6CZ	IDHmut-codel	11.1044515937858
TCGA.QH.A6X3	IDHmut-non-codel	10.2280854949125
TCGA.QH.A6X4	IDHmut-codel	11.683413202871
TCGA.QH.A6X5	IDHmut-codel	11.9667518281835
TCGA.QH.A6X8	IDHmut-codel	12.0492755768725
TCGA.QH.A6X9	IDHmut-non-codel	12.2657867005745
TCGA.QH.A6XA	IDHmut-non-codel	13.2602656018268
TCGA.QH.A6XC	IDHwt	13.7051044760544
TCGA.QH.A86X	IDHmut-codel	10.8259963283461
TCGA.QH.A870	IDHmut-non-codel	12.2475165063059
TCGA.R8.A6MK	IDHmut-codel	12.1746155196488
TCGA.R8.A6ML	IDHmut-codel	6.25456569978321
TCGA.R8.A6MO	IDHmut-codel	11.884587237486
TCGA.R8.A6YH	IDHmut-non-codel	12.5451608103898
TCGA.R8.A73M	IDHmut-codel	10.7914972261395
TCGA.RY.A83X	IDHmut-codel	11.126085064983
TCGA.RY.A83Y	IDHmut-codel	11.1083178386445
TCGA.RY.A83Z	IDHmut-non-codel	13.4572871803749
TCGA.RY.A840	IDHmut-codel	10.3593678653926
TCGA.RY.A843	IDHmut-non-codel	12.8658109121974
TCGA.RY.A845	IDHmut-non-codel	12.7871633560418
TCGA.RY.A847	IDHmut-codel	13.7342913664216
TCGA.S9.A6TS	IDHmut-non-codel	13.4248766464632
TCGA.S9.A6TU	IDHmut-non-codel	13.9059601800167
TCGA.S9.A6TV	IDHmut-non-codel	14.5410614068673
TCGA.S9.A6TW	IDHmut-codel	9.68338521682109
TCGA.S9.A6TX	IDHmut-codel	11.6534322812269
TCGA.S9.A6TY	IDHmut-codel	9.92370705297359
TCGA.S9.A6TZ	IDHmut-non-codel	13.4110199432562
TCGA.S9.A6U0	IDHwt	14.6720099272171
TCGA.S9.A6U1	IDHmut-non-codel	12.9616277954665
TCGA.S9.A6U2	IDHmut-codel	13.1485530207462
TCGA.S9.A6U5	IDHmut-codel	12.1209138607288
TCGA.S9.A6U6	IDHmut-non-codel	12.8116451634398
TCGA.S9.A6U8	IDHmut-non-codel	14.4866654258091
TCGA.S9.A6U9	IDHmut-non-codel	14.3255573354697
TCGA.S9.A6UA	IDHwt	15.5258378197119
TCGA.S9.A6UB	IDHmut-codel	10.7574419321186
TCGA.S9.A6WD	IDHmut-codel	11.7303110413517
TCGA.S9.A6WE	IDHmut-codel	11.3992295311869
TCGA.S9.A6WG	IDHmut-non-codel	13.2418551509953
TCGA.S9.A6WH	IDHmut-codel	10.8676311838168
TCGA.S9.A6WI	IDHmut-non-codel	11.4644902570689
TCGA.S9.A6WL	IDHmut-codel	11.7672002846622
TCGA.S9.A6WM	IDHwt	12.7944874306974
TCGA.S9.A6WN	IDHmut-codel	15.6306725302204
TCGA.S9.A6WO	IDHmut-non-codel	13.841204572566
TCGA.S9.A6WP	IDHmut-codel	12.2679228302271
TCGA.S9.A6WQ	IDHmut-non-codel	14.1284301981787
TCGA.S9.A7IQ	IDHmut-codel	11.3826257016131
TCGA.S9.A7IS	IDHmut-non-codel	12.501387143107
TCGA.S9.A7IX	IDHwt	14.5295163824309
TCGA.S9.A7IY	IDHmut-codel	13.5612837559963
TCGA.S9.A7IZ	IDHmut-non-codel	13.6144370012802
TCGA.S9.A7J0	IDHmut-non-codel	11.8438815689422
TCGA.S9.A7J1	IDHmut-codel	12.0573684954852
TCGA.S9.A7J2	IDHmut-codel	11.3994534835639
TCGA.S9.A7J3	IDHmut-codel	12.18624008288
TCGA.S9.A7QW	IDHmut-non-codel	11.6148747141275
TCGA.S9.A7QX	IDHmut-non-codel	13.6348962143016
TCGA.S9.A7QY	IDHmut-codel	11.6713670217264
TCGA.S9.A7QZ	IDHmut-codel	10.8729756989122
TCGA.S9.A7R1	IDHmut-codel	9.89988873371302
TCGA.S9.A7R2	IDHwt	14.735727106399
TCGA.S9.A7R3	IDHmut-non-codel	12.9723231386319
TCGA.S9.A7R4	IDHmut-non-codel	13.7517537534645
TCGA.S9.A7R7	IDHmut-non-codel	15.9940771833733
TCGA.S9.A7R8	IDHmut-non-codel	13.2766780205211
TCGA.S9.A89V	IDHwt	13.44863223222
TCGA.S9.A89Z	IDHmut-non-codel	14.517816670086
TCGA.TM.A7C3	IDHwt	12.8017361618471
TCGA.TM.A7C4	IDHmut-non-codel	12.0294765941494
TCGA.TM.A7C5	IDHmut-codel	10.2678524764445
TCGA.TM.A7CA	IDHmut-non-codel	12.4347106798887
TCGA.TM.A7CF	IDHmut-non-codel	12.3288670588519
TCGA.TM.A84B	IDHwt	9.72186033429841
TCGA.TM.A84C	IDHwt	13.9625199232092
TCGA.TM.A84F	IDHmut-non-codel	14.3370223315003
TCGA.TM.A84G	IDHmut-codel	9.55734249863536
TCGA.TM.A84H	IDHmut-non-codel	12.1226119301946
TCGA.TM.A84I	IDHmut-non-codel	13.3909137084452
TCGA.TM.A84J	IDHwt	10.8516000020712
TCGA.TM.A84L	IDHmut-non-codel	13.3367704997634
TCGA.TM.A84M	IDHmut-codel	7.38216488471703
TCGA.TM.A84O	IDHmut-codel	12.6482588371661
TCGA.TM.A84Q	IDHmut-non-codel	14.3779615464574
TCGA.TM.A84R	IDHmut-codel	10.9404872240397
TCGA.TM.A84S	IDHmut-codel	12.3243102370479
TCGA.TM.A84T	IDHmut-non-codel	13.0630948987061
TCGA.TQ.A7RF	IDHmut-non-codel	12.7812180396536
TCGA.TQ.A7RG	IDHmut-codel	12.1829736120055
TCGA.TQ.A7RH	IDHmut-non-codel	13.0747510164857
TCGA.TQ.A7RI	IDHmut-codel	12.5952149320425
TCGA.TQ.A7RJ	IDHmut-non-codel	13.6419644559924
TCGA.TQ.A7RK	IDHmut-non-codel	12.0178046007668
TCGA.TQ.A7RM	IDHmut-non-codel	10.9739153682439
TCGA.TQ.A7RN	IDHmut-codel	11.4536957650828
TCGA.TQ.A7RO	IDHmut-codel	11.9269307225014
TCGA.TQ.A7RP	IDHwt	13.7025662228805
TCGA.TQ.A7RQ	IDHmut-codel	9.74580875641455
TCGA.TQ.A7RR	IDHmut-non-codel	13.7921735913269
TCGA.TQ.A7RS	IDHmut-codel	10.6019336162265
TCGA.TQ.A7RU	IDHmut-codel	10.1480662137238
TCGA.TQ.A7RV	IDHmut-non-codel	12.58628082297
TCGA.TQ.A7RW	IDHmut-non-codel	14.3551715881141
TCGA.TQ.A8XE	IDHmut-non-codel	12.127868547039
TCGA.VM.A8C8	IDHmut-non-codel	12.8882566567527
TCGA.VM.A8C9	IDHwt	15.9789405691115
TCGA.VM.A8CA	IDHmut-non-codel	12.5853656898506
TCGA.VM.A8CB	IDHmut-codel	10.342390403602
TCGA.VM.A8CD	IDHwt	14.178481374961
TCGA.VM.A8CE	IDHmut-codel	11.7715292916259
TCGA.VM.A8CF	IDHmut-non-codel	14.3587585612082
TCGA.VM.A8CH	IDHmut-non-codel	12.9609343127801
TCGA.VV.A829	IDHmut-codel	12.2800667046654
TCGA.VV.A86M	IDHmut-non-codel	13.4135978240857
TCGA.VW.A7QS	IDHmut-codel	7.30141022517306
TCGA.VW.A8FI	IDHwt	12.9625391905388
TCGA.W9.A837	IDHmut-codel	11.4720185755879
TCGA.WH.A86K	IDHmut-non-codel	12.6588465840635
TCGA.WY.A858	IDHmut-non-codel	14.4800244432415
TCGA.WY.A859	IDHmut-non-codel	11.7788932619332
TCGA.WY.A85A	IDHmut-non-codel	12.8668958109146
TCGA.WY.A85B	IDHmut-non-codel	14.1300823962862
TCGA.WY.A85C	IDHmut-non-codel	12.5456500810915
TCGA.WY.A85D	IDHmut-non-codel	13.6844952281405
TCGA.WY.A85E	IDHmut-non-codel	11.5719215009811

## Sheet: Fig. 1C
Sample	Histology	mRNA
TCGA.02.0001	GBM	11.0629
TCGA.02.0003	GBM	11.8181
TCGA.02.0004	GBM	11.7549
TCGA.02.0007	GBM	8.0266
TCGA.02.0009	GBM	11.0259
TCGA.02.0010	GBM	7.6677
TCGA.02.0011	GBM	4.3212
TCGA.02.0014	GBM	9.8287
TCGA.02.0015	GBM	11.172
TCGA.02.0016	GBM	11.0458
TCGA.02.0021	GBM	4.2641
TCGA.02.0023	GBM	11.4712
TCGA.02.0024	GBM	9.868
TCGA.02.0025	GBM	11.8305
TCGA.02.0026	GBM	10.5331
TCGA.02.0027	GBM	11.3283
TCGA.02.0028	GBM	11.4891
TCGA.02.0033	GBM	10.8328
TCGA.02.0034	GBM	11.7609
TCGA.02.0038	GBM	10.0648
TCGA.02.0039	GBM	11.9449
TCGA.02.0043	GBM	9.9588
TCGA.02.0046	GBM	9.6531
TCGA.02.0047	GBM	6.3783
TCGA.02.0048	GBM	9.6596
TCGA.02.0051	GBM	8.2462
TCGA.02.0052	GBM	11.9208
TCGA.02.0054	GBM	12.6349
TCGA.02.0057	GBM	12.0102
TCGA.02.0058	GBM	8.9685
TCGA.02.0059	GBM	12.0498
TCGA.02.0060	GBM	12.0206
TCGA.02.0064	GBM	12.2122
TCGA.02.0068	GBM	12.7502
TCGA.02.0069	GBM	8.1501
TCGA.02.0070	GBM	11.6915
TCGA.02.0071	GBM	12.0985
TCGA.02.0074	GBM	11.0325
TCGA.02.0075	GBM	12.2933
TCGA.02.0079	GBM	12.8123
TCGA.02.0080	GBM	10.3307
TCGA.02.0083	GBM	10.5938
TCGA.02.0084	GBM	13.2764
TCGA.02.0085	GBM	12.5774
TCGA.02.0086	GBM	12.403
TCGA.02.0087	GBM	12.7657
TCGA.02.0089	GBM	13.0051
TCGA.02.0099	GBM	12.0507
TCGA.02.0102	GBM	12.1546
TCGA.02.0104	GBM	9.4603
TCGA.02.0106	GBM	11.4228
TCGA.02.0107	GBM	13.2927
TCGA.02.0111	GBM	12.3726
TCGA.02.0113	GBM	10.8015
TCGA.02.0114	GBM	9.81
TCGA.02.0115	GBM	11.5904
TCGA.02.0116	GBM	10.2451
TCGA.02.0258	GBM	9.5635
TCGA.02.0260	GBM	10.1425
TCGA.02.0266	GBM	10.875
TCGA.02.0269	GBM	9.284
TCGA.02.0271	GBM	10.8596
TCGA.02.0281	GBM	8.6033
TCGA.02.0285	GBM	12.5425
TCGA.02.0289	GBM	10.8384
TCGA.02.0290	GBM	11.3575
TCGA.02.0317	GBM	8.73
TCGA.02.0321	GBM	12.1865
TCGA.02.0324	GBM	11.8523
TCGA.02.0325	GBM	11.8888
TCGA.02.0326	GBM	11.883
TCGA.02.0330	GBM	12.3405
TCGA.02.0332	GBM	12.8309
TCGA.02.0333	GBM	12.1425
TCGA.02.0337	GBM	12.7929
TCGA.02.0338	GBM	9.4674
TCGA.02.0339	GBM	9.6722
TCGA.02.0422	GBM	11.2033
TCGA.02.0430	GBM	11.4086
TCGA.02.0432	GBM	11.1046
TCGA.02.0439	GBM	11.5514
TCGA.02.0440	GBM	11.3187
TCGA.02.0446	GBM	12.4228
TCGA.02.0451	GBM	12.8424
TCGA.02.0456	GBM	9.7753
TCGA.02.2466	GBM	10.067
TCGA.02.2470	GBM	12.4732
TCGA.02.2483	GBM	10.5223
TCGA.02.2485	GBM	10.3942
TCGA.02.2486	GBM	11.9582
TCGA.06.0122	GBM	12.8623
TCGA.06.0124	GBM	12.5552
TCGA.06.0125	GBM	11.0912
TCGA.06.0126	GBM	12.0349
TCGA.06.0127	GBM	11.4992
TCGA.06.0128	GBM	11.653
TCGA.06.0129	GBM	11.9289
TCGA.06.0130	GBM	12.4817
TCGA.06.0132	GBM	12.6992
TCGA.06.0133	GBM	11.5949
TCGA.06.0137	GBM	9.6716
TCGA.06.0138	GBM	11.5203
TCGA.06.0139	GBM	12.6309
TCGA.06.0140	GBM	11.3804
TCGA.06.0141	GBM	12.3681
TCGA.06.0142	GBM	11.9981
TCGA.06.0143	GBM	12.3796
TCGA.06.0145	GBM	11.4659
TCGA.06.0146	GBM	11.5236
TCGA.06.0147	GBM	13.1776
TCGA.06.0148	GBM	11.9707
TCGA.06.0149	GBM	12.112
TCGA.06.0152	GBM	11.8729
TCGA.06.0154	GBM	11.6217
TCGA.06.0155	GBM	10.746
TCGA.06.0156	GBM	12.2736
TCGA.06.0157	GBM	12.425
TCGA.06.0158	GBM	11.946
TCGA.06.0160	GBM	9.237
TCGA.06.0162	GBM	12.3514
TCGA.06.0164	GBM	12.1913
TCGA.06.0166	GBM	11.5157
TCGA.06.0167	GBM	9.4319
TCGA.06.0168	GBM	12.6206
TCGA.06.0169	GBM	11.3785
TCGA.06.0171	GBM	11.9186
TCGA.06.0173	GBM	10.8189
TCGA.06.0174	GBM	10.2123
TCGA.06.0175	GBM	11.8693
TCGA.06.0176	GBM	9.6868
TCGA.06.0177	GBM	11.6848
TCGA.06.0178	GBM	10.8541
TCGA.06.0179	GBM	12.5037
TCGA.06.0182	GBM	10.3537
TCGA.06.0184	GBM	12.0978
TCGA.06.0185	GBM	11.795
TCGA.06.0187	GBM	11.6421
TCGA.06.0188	GBM	11.2551
TCGA.06.0189	GBM	10.5003
TCGA.06.0190	GBM	11.7787
TCGA.06.0192	GBM	12.6109
TCGA.06.0194	GBM	12.2171
TCGA.06.0195	GBM	11.2554
TCGA.06.0197	GBM	12.2915
TCGA.06.0201	GBM	11.7732
TCGA.06.0206	GBM	11.1258
TCGA.06.0208	GBM	10.9282
TCGA.06.0210	GBM	11.1557
TCGA.06.0211	GBM	12.1476
TCGA.06.0213	GBM	12.3452
TCGA.06.0214	GBM	11.8266
TCGA.06.0216	GBM	11.2429
TCGA.06.0219	GBM	10.8832
TCGA.06.0221	GBM	11.7011
TCGA.06.0237	GBM	11.2606
TCGA.06.0238	GBM	11.2552
TCGA.06.0240	GBM	10.6579
TCGA.06.0241	GBM	10.5821
TCGA.06.0394	GBM	12.1141
TCGA.06.0397	GBM	10.8385
TCGA.06.0402	GBM	11.4352
TCGA.06.0409	GBM	13.1433
TCGA.06.0410	GBM	10.6248
TCGA.06.0412	GBM	12.6975
TCGA.06.0413	GBM	10.4561
TCGA.06.0414	GBM	10.1878
TCGA.06.0644	GBM	11.0348
TCGA.06.0645	GBM	13.0451
TCGA.06.0646	GBM	12.2661
TCGA.06.0648	GBM	10.5953
TCGA.06.0649	GBM	11.4527
TCGA.06.0650	GBM	12.5626
TCGA.06.0673	Non-tumor	9.6313
TCGA.06.0675	Non-tumor	9.9774
TCGA.06.0676	Non-tumor	9.309
TCGA.06.0678	Non-tumor	9.7941
TCGA.06.0680	Non-tumor	9.6792
TCGA.06.0681	Non-tumor	10.0722
TCGA.06.0686	GBM	9.6581
TCGA.06.0743	GBM	11.701
TCGA.06.0744	GBM	11.2885
TCGA.06.0745	GBM	10.9831
TCGA.06.0747	GBM	10.9817
TCGA.06.0749	GBM	11.1744
TCGA.06.0750	GBM	12.2344
TCGA.06.0875	GBM	10.7553
TCGA.06.0876	GBM	11.6846
TCGA.06.0877	GBM	11.0435
TCGA.06.0878	GBM	12.1803
TCGA.06.0879	GBM	10.6447
TCGA.06.0881	GBM	12.9263
TCGA.06.0882	GBM	12.0757
TCGA.06.0939	GBM	12.5722
TCGA.06.1084	GBM	10.8996
TCGA.06.1086	GBM	9.1213
TCGA.06.1087	GBM	4.3268
TCGA.06.1800	GBM	11.8354
TCGA.06.1801	GBM	10.2121
TCGA.06.1802	GBM	12.2871
TCGA.06.1804	GBM	11.0706
TCGA.06.1805	GBM	12.406
TCGA.06.2557	GBM	12.7193
TCGA.06.2558	GBM	11.4919
TCGA.06.2559	GBM	10.7502
TCGA.06.2561	GBM	11.5664
TCGA.06.2562	GBM	11.2342
TCGA.06.2563	GBM	10.596
TCGA.06.2564	GBM	11.0546
TCGA.06.2565	GBM	9.9867
TCGA.06.2566	GBM	11.0195
TCGA.06.2567	GBM	12.1737
TCGA.06.2569	GBM	5.1699
TCGA.06.2570	GBM	11.6872
TCGA.06.5408	GBM	11.7784
TCGA.06.5410	GBM	12.8338
TCGA.06.5411	GBM	10.6363
TCGA.06.5412	GBM	12.5204
TCGA.06.5413	GBM	11.2939
TCGA.06.5414	GBM	11.7803
TCGA.06.5415	GBM	11.2592
TCGA.06.5416	GBM	8.721
TCGA.06.5417	GBM	9.3466
TCGA.06.5418	GBM	11.3901
TCGA.06.5856	GBM	11.1004
TCGA.06.5858	GBM	11.5889
TCGA.06.5859	GBM	10.5729
TCGA.06.6389	GBM	12.1447
TCGA.06.6390	GBM	11.7515
TCGA.06.6391	GBM	10.972
TCGA.08.0244	GBM	11.4578
TCGA.08.0245	GBM	10.1632
TCGA.08.0246	GBM	11.9199
TCGA.08.0344	GBM	8.6039
TCGA.08.0345	GBM	12.8699
TCGA.08.0346	GBM	12.3606
TCGA.08.0347	GBM	12.672
TCGA.08.0348	GBM	11.8052
TCGA.08.0349	GBM	12.2334
TCGA.08.0350	GBM	12.1074
TCGA.08.0351	GBM	12.0014
TCGA.08.0352	GBM	13.0351
TCGA.08.0353	GBM	10.877
TCGA.08.0354	GBM	11.0834
TCGA.08.0355	GBM	12.4225
TCGA.08.0356	GBM	11.9946
TCGA.08.0357	GBM	11.785
TCGA.08.0358	GBM	10.0575
TCGA.08.0359	GBM	12.0383
TCGA.08.0360	GBM	13.0752
TCGA.08.0373	GBM	12.2808
TCGA.08.0375	GBM	10.2762
TCGA.08.0380	GBM	12.3679
TCGA.08.0385	GBM	10.4648
TCGA.08.0386	GBM	10.018
TCGA.08.0389	GBM	10.8488
TCGA.08.0390	GBM	12.7641
TCGA.08.0392	GBM	8.8058
TCGA.08.0509	GBM	13.4705
TCGA.08.0510	GBM	12.2654
TCGA.08.0511	GBM	11.4944
TCGA.08.0512	GBM	12.3598
TCGA.08.0514	GBM	11.3218
TCGA.08.0516	GBM	10.8195
TCGA.08.0517	GBM	9.3294
TCGA.08.0518	GBM	12.0359
TCGA.08.0520	GBM	10.8787
TCGA.08.0521	GBM	10.9995
TCGA.08.0522	GBM	11.5556
TCGA.08.0524	GBM	8.351
TCGA.08.0525	GBM	11.6796
TCGA.08.0529	GBM	12.4705
TCGA.08.0531	GBM	10.5598
TCGA.08.0623	Non-tumor	9.742
TCGA.08.0625	Non-tumor	9.9236
TCGA.08.0626	Non-tumor	9.1862
TCGA.08.0627	Non-tumor	9.5725
TCGA.12.0616	GBM	11.2458
TCGA.12.0618	GBM	9.0933
TCGA.12.0619	GBM	11.9889
TCGA.12.0620	GBM	12.0489
TCGA.12.0654	GBM	11.1648
TCGA.12.0656	GBM	10.594
TCGA.12.0657	GBM	11.9778
TCGA.12.0670	GBM	10.8748
TCGA.12.0688	GBM	11.0254
TCGA.12.0692	GBM	11.0452
TCGA.12.0703	GBM	10.281
TCGA.12.0707	GBM	11.7484
TCGA.12.0772	GBM	12.2559
TCGA.12.0773	GBM	9.9214
TCGA.12.0775	GBM	12.5945
TCGA.12.0776	GBM	12.3429
TCGA.12.0778	GBM	11.9679
TCGA.12.0780	GBM	11.0068
TCGA.12.0818	GBM	8.5006
TCGA.12.0819	GBM	10.3916
TCGA.12.0820	GBM	8.203
TCGA.12.0821	GBM	10.4737
TCGA.12.0822	GBM	12.6617
TCGA.12.0826	GBM	10.3163
TCGA.12.0827	GBM	11.963
TCGA.12.0828	GBM	11.9518
TCGA.12.0829	GBM	12.8073
TCGA.12.1088	GBM	11.9665
TCGA.12.1089	GBM	11.2175
TCGA.12.1090	GBM	8.7687
TCGA.12.1091	GBM	9.4758
TCGA.12.1092	GBM	12.3684
TCGA.12.1093	GBM	12.7681
TCGA.12.1094	GBM	11.8984
TCGA.12.1095	GBM	12.4571
TCGA.12.1096	GBM	12.9777
TCGA.12.1097	GBM	10.7542
TCGA.12.1098	GBM	10.2795
TCGA.12.1099	GBM	11.1248
TCGA.12.1597	GBM	10.1679
TCGA.12.1598	GBM	10.7586
TCGA.12.1599	GBM	12.1778
TCGA.12.1600	GBM	10.1968
TCGA.12.1602	GBM	11.7992
TCGA.12.3644	GBM	11.0365
TCGA.12.3646	GBM	9.0307
TCGA.12.3648	GBM	10.1384
TCGA.12.3649	GBM	11.0285
TCGA.12.3650	GBM	9.9588
TCGA.12.3651	GBM	11.4433
TCGA.12.3652	GBM	9.8988
TCGA.12.3653	GBM	10.2242
TCGA.12.5295	GBM	11.303
TCGA.12.5299	GBM	11.7155
TCGA.12.5301	GBM	10.0645
TCGA.14.0736	GBM	12.948
TCGA.14.0781	GBM	12.3373
TCGA.14.0783	GBM	10.8733
TCGA.14.0786	GBM	10.594
TCGA.14.0787	GBM	10.4495
TCGA.14.0789	GBM	12.8045
TCGA.14.0790	GBM	9.9066
TCGA.14.0812	GBM	12.2817
TCGA.14.0813	GBM	11.153
TCGA.14.0817	GBM	11.7729
TCGA.14.0865	GBM	9.5541
TCGA.14.0866	GBM	12.0534
TCGA.14.0867	GBM	11.3045
TCGA.14.0871	GBM	4.7573
TCGA.14.1034	GBM	11.7306
TCGA.14.1037	GBM	12.8904
TCGA.14.1396	GBM	9.177
TCGA.14.1401	GBM	12.3954
TCGA.14.1402	GBM	11.3083
TCGA.14.1451	GBM	11.5502
TCGA.14.1452	GBM	11.8678
TCGA.14.1453	GBM	10.4433
TCGA.14.1454	GBM	8.8058
TCGA.14.1455	GBM	11.4729
TCGA.14.1456	GBM	11.7723
TCGA.14.1458	GBM	10.4451
TCGA.14.1459	GBM	11.3988
TCGA.14.1794	GBM	11.8728
TCGA.14.1795	GBM	10.3142
TCGA.14.1821	GBM	9.7591
TCGA.14.1823	GBM	12.9106
TCGA.14.1825	GBM	10.4794
TCGA.14.1827	GBM	11.5195
TCGA.14.1829	GBM	12.5486
TCGA.14.2554	GBM	12.323
TCGA.14.2555	GBM	10.5322
TCGA.14.3476	GBM	11.9144
TCGA.14.3477	GBM	8.1099
TCGA.14.4157	GBM	9.0704
TCGA.15.0742	GBM	9.7818
TCGA.15.1444	GBM	11.8677
TCGA.15.1446	GBM	11.6796
TCGA.15.1447	GBM	9.5678
TCGA.15.1449	GBM	9.6782
TCGA.16.0846	GBM	11.316
TCGA.16.0848	GBM	12.7575
TCGA.16.0849	GBM	10.7916
TCGA.16.0850	GBM	7.4863
TCGA.16.0861	GBM	11.1154
TCGA.16.1045	GBM	12.3464
TCGA.16.1047	GBM	12.2654
TCGA.16.1048	GBM	12.2945
TCGA.16.1055	GBM	12.0303
TCGA.16.1056	GBM	11.286
TCGA.16.1060	GBM	12.1093
TCGA.16.1062	GBM	10.6832
TCGA.16.1063	GBM	11.1058
TCGA.16.1460	GBM	11.741
TCGA.19.0955	GBM	12.5326
TCGA.19.0957	GBM	12.1497
TCGA.19.0960	GBM	10.2958
TCGA.19.0962	GBM	10.8485
TCGA.19.0963	GBM	10.7845
TCGA.19.0964	GBM	9.5773
TCGA.19.1385	GBM	12.221
TCGA.19.1386	GBM	10.8335
TCGA.19.1387	GBM	11.3297
TCGA.19.1388	GBM	12.2246
TCGA.19.1389	GBM	12.5382
TCGA.19.1390	GBM	9.3097
TCGA.19.1392	GBM	12.0686
TCGA.19.1786	GBM	10.9794
TCGA.19.1787	GBM	11.5048
TCGA.19.1788	GBM	10.8798
TCGA.19.1789	GBM	9.3461
TCGA.19.1790	GBM	12.4175
TCGA.19.1791	GBM	9.506
TCGA.19.2619	GBM	9.6755
TCGA.19.2620	GBM	11.8924
TCGA.19.2621	GBM	9.5349
TCGA.19.2623	GBM	12.267
TCGA.19.2624	GBM	8.8454
TCGA.19.2625	GBM	12.0656
TCGA.19.2629	GBM	12.1353
TCGA.19.2631	GBM	10.5926
TCGA.19.4068	GBM	11.2137
TCGA.19.5947	GBM	12.0852
TCGA.19.5950	GBM	12.5632
TCGA.19.5951	GBM	8.9928
TCGA.19.5952	GBM	12.4055
TCGA.19.5954	GBM	11.0773
TCGA.19.5955	GBM	12.8442
TCGA.19.5956	GBM	9.309
TCGA.19.5958	GBM	11.1855
TCGA.19.5959	GBM	12.2561
TCGA.19.5960	GBM	9.9205
TCGA.26.1438	GBM	12.9872
TCGA.26.1439	GBM	12.3739
TCGA.26.1440	GBM	10.5833
TCGA.26.1442	GBM	11.2669
TCGA.26.1443	GBM	8.5219
TCGA.26.1799	GBM	11.1248
TCGA.26.5132	GBM	11.0473
TCGA.26.5133	GBM	10.3405
TCGA.26.5134	GBM	11.1889
TCGA.26.5135	GBM	11.5485
TCGA.26.5136	GBM	11.0486
TCGA.26.5139	GBM	9.8129
TCGA.27.1830	GBM	12.6036
TCGA.27.1831	GBM	12.0896
TCGA.27.1832	GBM	12.8224
TCGA.27.1833	GBM	11.5246
TCGA.27.1834	GBM	12.2825
TCGA.27.1835	GBM	9.3778
TCGA.27.1836	GBM	11.1042
TCGA.27.1837	GBM	12.3711
TCGA.27.1838	GBM	12.1714
TCGA.27.2518	GBM	11.9893
TCGA.27.2519	GBM	12.6113
TCGA.27.2521	GBM	9.8705
TCGA.27.2523	GBM	11.0585
TCGA.27.2524	GBM	11.862
TCGA.27.2526	GBM	10.8324
TCGA.27.2527	GBM	12.3422
TCGA.27.2528	GBM	9.9836
TCGA.28.1745	GBM	12.6337
TCGA.28.1746	GBM	11.2214
TCGA.28.1747	GBM	12.4298
TCGA.28.1749	GBM	10.2627
TCGA.28.1750	GBM	12.2152
TCGA.28.1751	GBM	12.0053
TCGA.28.1752	GBM	12.7777
TCGA.28.1753	GBM	10.957
TCGA.28.1755	GBM	8.1801
TCGA.28.1756	GBM	10.4102
TCGA.28.1757	GBM	10.4
TCGA.28.1760	GBM	12.5453
TCGA.28.2501	GBM	12.8403
TCGA.28.2502	GBM	12.6059
TCGA.28.2506	GBM	10.8642
TCGA.28.2509	GBM	10.7038
TCGA.28.2510	GBM	10.8375
TCGA.28.2513	GBM	12.8611
TCGA.28.2514	GBM	10.5798
TCGA.28.5204	GBM	5.2678
TCGA.28.5207	GBM	8.2075
TCGA.28.5208	GBM	8.5515
TCGA.28.5209	GBM	10.1745
TCGA.28.5213	GBM	9.5353
TCGA.28.5214	GBM	8.4813
TCGA.28.5215	GBM	10.0483
TCGA.28.5216	GBM	7.3352
TCGA.28.5218	GBM	8.8034
TCGA.28.5219	GBM	11.7003
TCGA.28.5220	GBM	11.2118
TCGA.28.6450	GBM	11.783
TCGA.32.1970	GBM	11.225
TCGA.32.1973	GBM	11.0033
TCGA.32.1976	GBM	11.715
TCGA.32.1977	GBM	11.5691
TCGA.32.1978	GBM	10.3496
TCGA.32.1979	GBM	12.7716
TCGA.32.1980	GBM	12.3674
TCGA.32.1982	GBM	12.2608
TCGA.32.1986	GBM	11.3368
TCGA.32.1987	GBM	12.6344
TCGA.32.1991	GBM	11.7621
TCGA.32.2491	GBM	12.9254
TCGA.32.2494	GBM	12.5532
TCGA.32.2495	GBM	12.2532
TCGA.32.2615	GBM	10.687
TCGA.32.2616	GBM	9.6158
TCGA.32.2632	GBM	12.3259
TCGA.32.2634	GBM	10.9169
TCGA.32.2638	GBM	11.9834
TCGA.32.4208	GBM	10.6196
TCGA.32.4209	GBM	11.5236
TCGA.32.4210	GBM	10.6352
TCGA.32.4211	GBM	12.2961
TCGA.32.4213	GBM	12.31
TCGA.32.4719	GBM	12.0021
TCGA.32.5222	GBM	8.8102
TCGA.41.2571	GBM	10.8192
TCGA.41.2572	GBM	11.767
TCGA.41.2573	GBM	10.8522
TCGA.41.2575	GBM	10.0064
TCGA.41.3392	GBM	11.0175
TCGA.41.3393	GBM	12.0853
TCGA.41.3915	GBM	12.1476
TCGA.41.4097	GBM	12.0987
TCGA.41.5651	GBM	9.771
TCGA.76.4925	GBM	9.3765
TCGA.76.4926	GBM	11.3914
TCGA.76.4927	GBM	11.317
TCGA.76.4928	GBM	11.5938
TCGA.76.4929	GBM	10.0896
TCGA.76.4931	GBM	11.1104
TCGA.76.4932	GBM	10.1693
TCGA.76.4934	GBM	11.4382
TCGA.76.4935	GBM	11.3724
TCGA.76.6191	GBM	12.0062
TCGA.76.6192	GBM	12.3646
TCGA.76.6193	GBM	12.7216
TCGA.76.6282	GBM	12.7345
TCGA.76.6285	GBM	11.4973
TCGA.81.5910	GBM	11.348
TCGA.87.5896	GBM	11.3609

## Sheet: Fig. 1D
Sample	mRNA	Histology	Recurrence	Subtype	survival	status	IDH_status	Gender	cutoff_group
TCGA.02.0047	14.847	GBM	Primary	LGm6-GBM	14.7	1	Wild_type	Male	high
TCGA.02.0055	13.1935	GBM		Mesenchymal-like	2.5	1	Wild_type	Female
TCGA.02.2483	12.618	GBM	Primary	G-CIMP-low	15.3		Mutant	Male
TCGA.02.2485	12.4895	GBM	Primary	Classic-like	15.4		Wild_type	Male
TCGA.02.2486	15.2945	GBM	Primary	Classic-like	20.3	1	Wild_type	Male	high
TCGA.06.0125	13.6251	GBM	Primary	Classic-like	47.6	1	Wild_type	Female
TCGA.06.0129	14.7324	GBM	Primary	G-CIMP-low	33.7	1	Mutant	Male	high
TCGA.06.0130	15.0253	GBM	Primary	Mesenchymal-like	12.9	1	Wild_type	Male	high
TCGA.06.0132	16.0053	GBM	Primary		25.4	1	Wild_type	Male	high
TCGA.06.0138	14.3561	GBM	Primary		24.2	1	Wild_type	Male	high
TCGA.06.0141	14.8589	GBM	Primary	LGm6-GBM	10.3	1	Wild_type	Male	high
TCGA.06.0156	14.6495	GBM	Primary		5.8	1	Mutant	Male	high
TCGA.06.0157	15.0559	GBM	Primary		3.2	1	Wild_type	Female	high
TCGA.06.0158	15.1238	GBM	Primary		10.8	1	Wild_type	Male	high
TCGA.06.0168	15.7821	GBM	Primary		19.7	1	Wild_type	Female	high
TCGA.06.0174	13.1358	GBM	Primary		3.2	1	Wild_type	Male
TCGA.06.0178	13.9557	GBM	Primary		88.1	1	Mutant	Male
TCGA.06.0184	15.2883	GBM	Primary		69.9	1	Wild_type	Male	high
TCGA.06.0187	14.8175	GBM	Primary		27.2	1	Wild_type	Male	high
TCGA.06.0190	14.8454	GBM	Primary		10.4	1	Wild_type	Male	high
TCGA.06.0210	14.3206	GBM	Primary		7.4	1	Wild_type	Female	high
TCGA.06.0211	14.2733	GBM	Primary		11.8	1	Wild_type	Male	high
TCGA.06.0219	13.4644	GBM	Primary		0.7	1	Wild_type	Male
TCGA.06.0238	13.8254	GBM	Primary		13.3	1	Wild_type	Male
TCGA.06.0644	13.8895	GBM	Primary		12.6	1	Wild_type	Male
TCGA.06.0645	16.3758	GBM	Primary		5.8	1	Wild_type	Female	high
TCGA.06.0646	15.4064	GBM	Primary		5.8	1	Wild_type	Male	high
TCGA.06.0649	14.5657	GBM	Primary		2.1	1	Wild_type	Female	high
TCGA.06.0686	12.8002	GBM	Primary		14.2	1	Wild_type	Male
TCGA.06.0743	14.0148	GBM	Primary		26.4	1	Wild_type	Male
TCGA.06.0744	13.6736	GBM	Primary		46.9	1	Wild_type	Male
TCGA.06.0745	13.3237	GBM	Primary		7.9	1	Wild_type	Male
TCGA.06.0747	13.6637	GBM	Primary		2.7	1	Wild_type	Male
TCGA.06.0749	13.6469	GBM	Primary		2.7	1	Wild_type	Male
TCGA.06.0750	14.7484	GBM	Primary		0.9	1	Wild_type	Male	high
TCGA.06.0878	15.257	GBM	Primary	Mesenchymal-like	7.2		Wild_type	Male	high
TCGA.06.0882	15.0058	GBM	Primary	LGm6-GBM	20.8	1	Wild_type	Male	high
TCGA.06.1804	13.4292	GBM	Primary	Classic-like	13.6	1	Wild_type	Female
TCGA.06.2557	15.7101	GBM	Primary	Classic-like	1.1	1	Wild_type	Male	high
TCGA.06.2558	14.0847	GBM	Primary	Mesenchymal-like	12.5	1	Wild_type	Female
TCGA.06.2559	13.1851	GBM	Primary	Mesenchymal-like	4.9	1	Wild_type	Male
TCGA.06.2561	14.3629	GBM	Primary	Mesenchymal-like	17.6	1	Wild_type	Female	high
TCGA.06.2562	13.7617	GBM	Primary	Classic-like	12.6	1	Wild_type	Male
TCGA.06.2563	13.3586	GBM	Primary	Classic-like	30.6		Wild_type	Female
TCGA.06.2564	13.6268	GBM	Primary	Mesenchymal-like	6		Wild_type	Male
TCGA.06.2565	12.7742	GBM	Primary	Classic-like	16.6	1	Wild_type	Male
TCGA.06.2567	15.2651	GBM	Primary	Mesenchymal-like	4.4	1	Wild_type	Male	high
TCGA.06.2569	8.81169	GBM	Primary	LGm6-GBM	0.4		Wild_type	Female	low
TCGA.06.2570	14.6811	GBM	Primary	G-CIMP-low	31.5		Mutant	Female	high
TCGA.06.5408	14.1774	GBM	Primary	Mesenchymal-like	11.7	1	Wild_type	Female	high
TCGA.06.5410	16.2984	GBM	Primary	LGm6-GBM	3.5	1	Wild_type	Female	high
TCGA.06.5411	13.5805	GBM	Primary	Mesenchymal-like	8.3	1	Wild_type	Male
TCGA.06.5412	15.5697	GBM	Primary	Mesenchymal-like	4.5	1	Wild_type	Female	high
TCGA.06.5413	13.8274	GBM	Primary	Classic-like	8.8		Wild_type	Male
TCGA.06.5414	14.6457	GBM	Primary	Classic-like	9		Wild_type	Male	high
TCGA.06.5415	13.2002	GBM	Primary	Classic-like	8.6		Wild_type	Male
TCGA.06.5416	10.6525	GBM	Primary		6.7			Female	low
TCGA.06.5417	11.2158	GBM	Primary		5.1		Mutant	Female	low
TCGA.06.5418	14.1307	GBM	Primary	Mesenchymal-like	2.7	1	Wild_type	Female
TCGA.06.5856	13.5207	GBM	Primary	Classic-like	3.8	1	Wild_type	Male
TCGA.06.5858	14.1597	GBM	Primary	LGm6-GBM	6.2		Wild_type	Female	high
TCGA.06.5859	13.4015	GBM	Primary	Classic-like	4.6		Wild_type	Male
TCGA.08.0386	12.6906	GBM	Primary		18	1	Wild_type	Male
TCGA.12.0616	13.4902	GBM	Primary		14.7	1	Wild_type	Female
TCGA.12.0618	11.828	GBM	Primary		13	1	Wild_type	Male	low
TCGA.12.0619	15.1062	GBM	Primary		34.9	1	Wild_type	Male	high
TCGA.12.0821	13.0576	GBM	Primary	LGm6-GBM	10.6	1	Wild_type	Male
TCGA.12.1597	13.5166	GBM	Primary	Classic-like	22.2	1	Wild_type	Female
TCGA.12.3650	12.8129	GBM	Primary	Classic-like	10.9	1	Wild_type	Male
TCGA.12.3652	12.1612	GBM	Primary	Classic-like	34.9	1	Wild_type	Male
TCGA.12.3653	12.955	GBM	Primary	Mesenchymal-like	14.5	1	Wild_type	Female
TCGA.12.5295	14.0156	GBM	Primary	Classic-like	14.9	1	Wild_type	Female
TCGA.12.5299	14.1367	GBM	Primary	Mesenchymal-like	3.2	1	Wild_type	Female
TCGA.14.0781	15.0835	GBM	Primary	Mesenchymal-like	1	1	Wild_type	Male	high
TCGA.14.0787	13.545	GBM	Primary	Classic-like	2.2	1	Wild_type	Male
TCGA.14.0789	16.7721	GBM	Primary	Classic-like	11.2	1	Wild_type	Male	high
TCGA.14.0790	11.6083	GBM	Primary	Classic-like	13.8	1	Wild_type	Female	low
TCGA.14.0817	14.8522	GBM	Primary	Classic-like	5.4	1	Wild_type	Female	high
TCGA.14.1034	14.5863	GBM	Primary	Classic-like	15.9	1	Wild_type	Female	high
TCGA.14.1823	15.8715	GBM	Primary	Classic-like	17.9	1	Wild_type	Female	high
TCGA.14.1825	12.6559	GBM	Primary	Mesenchymal-like	7.6	1	Wild_type	Male
TCGA.14.1829	15.2558	GBM	Primary	Mesenchymal-like	7.2		Wild_type	Male	high
TCGA.14.2554	14.9901	GBM	Primary	Mesenchymal-like	17.5	1	Wild_type	Female	high
TCGA.15.0742	12.4987	GBM	Primary		13.8	1	Wild_type	Male
TCGA.15.1444	14.7677	GBM	Primary	G-CIMP-high	50.5	1	Mutant	Male	high
TCGA.16.0846	14.2115	GBM	Primary	Classic-like	3.9	1	Wild_type	Male	high
TCGA.16.1045	15.8295	GBM	Primary	Mesenchymal-like	29	1	Wild_type	Female	high
TCGA.19.1390	12.3078	GBM	Primary	Classic-like	25.4	1	Wild_type	Female
TCGA.19.1787	14.4162	GBM	Primary		12.7	1		Male	high
TCGA.19.2619	12.5903	GBM	Primary	Mesenchymal-like	9.7		Wild_type	Female
TCGA.19.2620	14.8056	GBM	Primary	Classic-like	4.9	1	Wild_type	Male	high
TCGA.19.2624	11.4317	GBM	Primary	Mesenchymal-like	0.2	1	Wild_type	Male	low
TCGA.19.2625	14.8317	GBM	Primary	Mesenchymal-like	4.1	1	Wild_type	Female	high
TCGA.19.2629	14.8487	GBM	Primary	G-CIMP-low	24.2	1	Mutant	Male	high
TCGA.19.4065	13.5952	GBM			7			Male
TCGA.19.5960	11.9656	GBM	Primary	Classic-like	15	1	Wild_type	Male
TCGA.26.1442	13.4884	GBM	Primary	G-CIMP-high	31.3		Mutant	Male
TCGA.26.5132	13.2816	GBM	Primary	Classic-like	9.4		Wild_type	Male
TCGA.26.5133	12.1065	GBM	Primary	LGm6-GBM	14.9		Wild_type	Male
TCGA.26.5134	13.3918	GBM	Primary	Mesenchymal-like	5.5		Wild_type	Male
TCGA.26.5135	13.6283	GBM	Primary	Mesenchymal-like	8.9	1	Wild_type	Female
TCGA.26.5136	14.401	GBM	Primary	Mesenchymal-like	19	1	Wild_type	Female	high
TCGA.26.5139	14.7221	GBM	Primary	Mesenchymal-like	1.6		Wild_type	Female	high
TCGA.27.1830	15.0338	GBM	Primary	Mesenchymal-like	5.1	1	Wild_type	Male	high
TCGA.27.1831	14.7622	GBM	Primary	Mesenchymal-like	16.6	1	Wild_type	Male	high
TCGA.27.1832	15.4001	GBM	Primary	Mesenchymal-like	9.9	1	Wild_type	Female	high
TCGA.27.1834	14.8884	GBM	Primary	Mesenchymal-like	40.5	1	Wild_type	Male	high
TCGA.27.1835	11.2035	GBM	Primary	Mesenchymal-like	21.3	1	Wild_type	Female	low
TCGA.27.1837	15.0428	GBM	Primary	Mesenchymal-like	14	1	Wild_type	Male	high
TCGA.27.2519	15.1124	GBM	Primary	Mesenchymal-like	18.1	1	Wild_type	Male	high
TCGA.27.2521	11.9445	GBM	Primary	G-CIMP-low	10.4		Mutant	Male	low
TCGA.27.2523	12.9896	GBM	Primary	Classic-like	16.1	1	Wild_type	Male
TCGA.27.2524	14.2608	GBM	Primary	Mesenchymal-like	7.6	1	Wild_type	Male	high
TCGA.27.2526	12.989	GBM	Primary	Mesenchymal-like	2.9	1	Wild_type	Female
TCGA.27.2528	12.3798	GBM	Primary	Classic-like	15.8	1	Wild_type	Male
TCGA.28.1747	15.1928	GBM	Primary	Mesenchymal-like	2.5	1	Wild_type	Male	high
TCGA.28.1753	13.2251	GBM	Primary	Mesenchymal-like	1.2		Wild_type	Male
TCGA.28.2499	13.3199	GBM		Classic-like	3.1		Wild_type	Male
TCGA.28.2509	13.5877	GBM	Primary	Classic-like	4.8		Wild_type	Female
TCGA.28.2513	16.4665	GBM	Primary	Mesenchymal-like	7.3		Wild_type	Female	high
TCGA.28.2514	13.1827	GBM	Primary	Mesenchymal-like	5.3		Wild_type	Male
TCGA.28.5204	13.217	GBM	Primary	Classic-like	14.9	1	Wild_type	Male
TCGA.28.5207	13.361	GBM	Primary	Mesenchymal-like	11.3	1	Wild_type	Male
TCGA.28.5208	14.5516	GBM	Primary	Classic-like	17.9	1	Wild_type	Male	high
TCGA.28.5209	13.683	GBM	Primary	Classic-like	2.5		Wild_type	Female
TCGA.28.5213	15.3625	GBM	Primary	Mesenchymal-like	31.3		Wild_type	Male	high
TCGA.28.5215	14.7318	GBM	Primary	Mesenchymal-like	11	1	Wild_type	Female	high
TCGA.28.5216	12.7823	GBM	Primary	Mesenchymal-like	13.6		Wild_type	Male
TCGA.28.5218	12.0891	GBM	Primary	LGm6-GBM	5.2	1	Wild_type	Male
TCGA.28.5220	14.2234	GBM	Primary	Mesenchymal-like	10.5		Wild_type	Male	high
TCGA.32.1970	13.7026	GBM	Primary	Mesenchymal-like	15.4	1	Wild_type	Male
TCGA.32.1980	15.3879	GBM	Primary	LGm6-GBM	1.2	1	Wild_type	Male	high
TCGA.32.1982	14.995	GBM	Primary	Classic-like	4.7	1	Wild_type	Female	high
TCGA.32.2615	14.0138	GBM	Primary	Mesenchymal-like	15.9	1	Wild_type	Male
TCGA.32.2616	12.9095	GBM	Primary		7.4	1		Female
TCGA.32.2632	15.709	GBM	Primary	Mesenchymal-like	8.8	1	Wild_type	Male	high
TCGA.32.2634	13.47	GBM	Primary	Classic-like	22.8		Wild_type	Male
TCGA.32.2638	15.1976	GBM	Primary	Classic-like	25.2	1	Wild_type	Male	high
TCGA.32.4213	15.3076	GBM	Primary	Mesenchymal-like	19.9		Wild_type	Female	high
TCGA.32.5222	13.2823	GBM	Primary	Classic-like	19.2	1	Wild_type	Male
TCGA.41.2571	13.1476	GBM	Primary	Mesenchymal-like	0.8	1	Wild_type	Male
TCGA.41.2572	14.3287	GBM	Primary	Classic-like	13.3	1	Wild_type	Male	high
TCGA.41.3915	15.1619	GBM	Primary	Mesenchymal-like	11.8	1	Wild_type	Male	high
TCGA.41.4097	15.0549	GBM	Primary	Classic-like	0.2	1	Wild_type	Female	high
TCGA.41.5651	12.145	GBM	Primary	Classic-like	15.1	1	Wild_type	Female
TCGA.76.4925	12.8523	GBM	Primary	Classic-like	4.8	1	Wild_type	Male
TCGA.76.4926	13.3	GBM	Primary	Mesenchymal-like	4.5	1	Wild_type	Male
TCGA.76.4927	14.8777	GBM	Primary	Classic-like	17.6	1	Wild_type	Male	high
TCGA.76.4928	13.4535	GBM	Primary	Mesenchymal-like	3.1	1	Wild_type	Female
TCGA.76.4929	13.3031	GBM	Primary	Classic-like	3.6	1	Wild_type	Female
TCGA.76.4931	13.2371	GBM	Primary	Mesenchymal-like	9.2	1	Wild_type	Female
TCGA.76.4932	13.2711	GBM	Primary	Classic-like	47.9	1	Wild_type	Female
TCGA.CS.4938	12.8802	Astrocytoma	Primary	G-CIMP-high	4.7		Mutant	Female
TCGA.CS.4941	14.777	Astrocytoma	Primary	Mesenchymal-like	7.7	1	Wild_type	Male	high
TCGA.CS.4942	15.0927	Astrocytoma	Primary	G-CIMP-high	43.9	1	Mutant	Female	high
TCGA.CS.4943	12.8308	Astrocytoma	Primary	G-CIMP-high	18.1		Mutant	Male
TCGA.CS.4944	12.0279	Astrocytoma	Primary	G-CIMP-high	10.6		Mutant	Male
TCGA.CS.5390	10.9686	Oligodendroglioma	Primary	Codel	64.6		Mutant	Female	low
TCGA.CS.5393	13.4825	Astrocytoma	Primary	G-CIMP-high	40.2		Mutant	Male
TCGA.CS.5394	10.0779	Astrocytoma	Primary	Codel	0.1		Mutant	Male	low
TCGA.CS.5395	12.8956	Oligodendroglioma	Primary	Mesenchymal-like	21	1	Wild_type	Male
TCGA.CS.5396	11.9242	Oligodendroglioma	Primary	Codel	10		Mutant	Female	low
TCGA.CS.5397	14.4461	Astrocytoma	Primary	Mesenchymal-like	6.4	1	Wild_type	Female	high
TCGA.CS.6186	12.9275	Oligoastrocytoma	Primary	Classic-like	17.7	1	Wild_type	Male
TCGA.CS.6188	15.1427	Astrocytoma	Primary	Mesenchymal-like	23.8		Wild_type	Male	high
TCGA.CS.6290	14.7297	Astrocytoma	Primary	G-CIMP-high	17.9		Mutant	Male	high
TCGA.CS.6665	15.8199	Astrocytoma	Primary	G-CIMP-low	12.4		Mutant	Female	high
TCGA.CS.6666	12.5846	Astrocytoma	Primary	G-CIMP-high	47		Mutant	Male
TCGA.CS.6667	11.8843	Astrocytoma	Primary	G-CIMP-high	7.6		Mutant	Female	low
TCGA.CS.6668	9.53635	Oligodendroglioma	Primary	Codel	49.9		Mutant	Female	low
TCGA.CS.6669	10.4993	Oligodendroglioma	Primary	PA-like	49.1		Wild_type	Female	low
TCGA.CS.6670	10.8417	Oligodendroglioma	Primary	Codel	6.6		Mutant	Male	low
TCGA.DB.5270	13.7414	Oligoastrocytoma	Primary	G-CIMP-high	122.7		Mutant	Female
TCGA.DB.5273	14.5898	Astrocytoma	Primary	G-CIMP-high	82		Mutant	Male	high
TCGA.DB.5274	11.6373	Oligoastrocytoma	Primary	Codel	75.2		Mutant	Female	low
TCGA.DB.5275	11.847	Oligoastrocytoma	Primary	G-CIMP-high	47.9		Mutant	Male	low
TCGA.DB.5276	14.4136	Oligoastrocytoma	Primary	G-CIMP-high	72.9		Mutant	Male	high
TCGA.DB.5277	11.6409	Astrocytoma	Primary	G-CIMP-high	50.9	1	Mutant	Male	low
TCGA.DB.5278	12.0575	Oligodendroglioma	Primary	Codel	91.1		Mutant	Male
TCGA.DB.5279	11.2998	Oligodendroglioma	Primary	Codel	44.5		Mutant	Male	low
TCGA.DB.5280	12.7985	Oligoastrocytoma	Primary	G-CIMP-high	36.6		Mutant	Male
TCGA.DB.5281	12.2547	Oligoastrocytoma	Primary	G-CIMP-high	78.3		Mutant	Male
TCGA.DB.A4X9	12.9518	Oligoastrocytoma	Primary	G-CIMP-high	46.4		Mutant	Female
TCGA.DB.A4XA	11.7882	Oligoastrocytoma	Primary	Codel	18.8		Mutant	Male	low
TCGA.DB.A4XB	12.8572	Astrocytoma	Primary	G-CIMP-high	30.2		Mutant	Male
TCGA.DB.A4XC	13.5127	Oligoastrocytoma	Primary	G-CIMP-high	46.7		Mutant	Male
TCGA.DB.A4XD	12.2993	Astrocytoma	Primary	G-CIMP-high	39.8		Mutant	Male
TCGA.DB.A4XE	12.996	Oligoastrocytoma	Primary	G-CIMP-high	37.5		Mutant	Female
TCGA.DB.A4XF	12.9322	Astrocytoma	Primary	G-CIMP-high	33.6		Mutant	Female
TCGA.DB.A4XG	9.79381	Oligodendroglioma	Primary	Codel	73		Mutant	Male	low
TCGA.DB.A4XH	10.3917	Oligoastrocytoma	Primary	Codel	31.6		Mutant	Female	low
TCGA.DB.A64L	11.2158	Oligodendroglioma	Primary	Codel	24.2		Mutant	Female	low
TCGA.DB.A64O	13.5633	Oligoastrocytoma	Primary	Mesenchymal-like	25.5	1	Wild_type	Male
TCGA.DB.A64P	12.1942	Oligodendroglioma	Primary	Codel	30.1		Mutant	Male
TCGA.DB.A64Q	11.395	Oligoastrocytoma	Primary	Codel	6		Mutant	Female	low
TCGA.DB.A64R	10.8114	Oligodendroglioma	Primary	Codel	31.4		Mutant	Female	low
TCGA.DB.A64S	14.5413	Oligoastrocytoma	Primary	G-CIMP-high	27.4		Mutant	Male	high
TCGA.DB.A64U	12.0761	Oligoastrocytoma	Primary	Codel	27.8		Mutant	Female
TCGA.DB.A64V	12.6763	Oligodendroglioma	Primary	Codel	29.2		Mutant	Male
TCGA.DB.A64W	9.66099	Oligoastrocytoma	Primary	Codel	14.4	1	Mutant	Female	low
TCGA.DB.A64X	11.4382	Astrocytoma	Primary	G-CIMP-high	18.5		Mutant	Female	low
TCGA.DB.A75K	12.4069	Oligoastrocytoma	Primary	Codel	12.1		Mutant	Female
TCGA.DB.A75L	12.8564	Astrocytoma	Primary	G-CIMP-high	11.2		Mutant	Female
TCGA.DB.A75M	12.9953	Astrocytoma	Primary	G-CIMP-high	17.9		Mutant	Male
TCGA.DB.A75O	14.1874	Astrocytoma	Primary	G-CIMP-high	30.7		Mutant	Male	high
TCGA.DB.A75P	13.0416	Astrocytoma	Primary	PA-like	16.2		Wild_type	Female
TCGA.DH.5140	11.8652	Oligoastrocytoma	Primary	PA-like	20	1	Wild_type	Female	low
TCGA.DH.5141	11.0403	Oligodendroglioma	Primary	Codel	31.8		Mutant	Male	low
TCGA.DH.5142	15.614	Astrocytoma	Primary	G-CIMP-high	63.9		Mutant	Male	high
TCGA.DH.5143	14.0636	Oligoastrocytoma	Primary	G-CIMP-high	46.1		Mutant	Male
TCGA.DH.5144	10.9105	Oligodendroglioma		Codel	8		Mutant	Female	low
TCGA.DH.A669	12.6464	Oligodendroglioma	Primary	Codel	30.2	1	Mutant	Male
TCGA.DH.A66B	14.658	Astrocytoma	Primary	G-CIMP-high	42		Mutant	Male	high
TCGA.DH.A66D	13.985	Astrocytoma	Primary	G-CIMP-high	27.8		Mutant	Female
TCGA.DH.A66F	9.83214	Oligodendroglioma	Primary	Codel	17.2		Mutant	Male	low
TCGA.DH.A66G	13.9792	Oligodendroglioma		G-CIMP-high	17.2		Mutant	Female
TCGA.DH.A7UR	9.87116	Oligodendroglioma	Primary	Codel	54.2		Mutant	Female	low
TCGA.DH.A7US	11.4763	Oligodendroglioma	Primary	Codel	23.2		Mutant	Male	low
TCGA.DH.A7UT	13.0975	Astrocytoma	Primary	G-CIMP-high	17.5	1	Mutant	Male
TCGA.DH.A7UU	13.1385	Astrocytoma	Primary	G-CIMP-high	13.7		Mutant	Male
TCGA.DH.A7UV	12.5504	Astrocytoma	Primary	G-CIMP-high	18.6		Mutant	Male
TCGA.DU.5847	14.1515	Astrocytoma	Primary	Mesenchymal-like	18		Wild_type	Female	high
TCGA.DU.5849	11.0644	Oligodendroglioma	Primary	Codel	14.6		Mutant	Male	low
TCGA.DU.5851	13.2196	Oligoastrocytoma	Primary	G-CIMP-high	17.5		Mutant	Female
TCGA.DU.5852	14.3991	Oligoastrocytoma	Primary	Mesenchymal-like	6.7	1	Wild_type	Female	high
TCGA.DU.5853	14.1376	Oligoastrocytoma	Primary	G-CIMP-high	13.4		Mutant	Male
TCGA.DU.5854	14.8735	Astrocytoma	Primary	Mesenchymal-like	8.4		Wild_type	Female	high
TCGA.DU.5855	13.7701	Oligoastrocytoma	Primary	G-CIMP-high	6.8		Mutant	Female
TCGA.DU.5870	12.8083	Oligodendroglioma	Primary	Codel	182.3		Mutant	Female
TCGA.DU.5871	13.5663	Oligoastrocytoma	Primary	G-CIMP-high	18.9		Mutant	Female
TCGA.DU.5872	13.3903	Oligoastrocytoma	Primary	G-CIMP-high	17.5		Mutant	Female
TCGA.DU.5874	10.3376	Oligodendroglioma	Primary	Codel	15.2		Mutant	Female	low
TCGA.DU.6392	14.1767	Astrocytoma	Primary	PA-like	211.2		Wild_type	Female	high
TCGA.DU.6393	10.1179	Oligodendroglioma	Primary	Codel	52.1	1	Mutant	Male	low
TCGA.DU.6394	11.6343	Oligodendroglioma	Primary	Codel	22.4	1	Mutant	Male	low
TCGA.DU.6395	12.7527	Oligoastrocytoma	Primary	G-CIMP-high	49	1	Mutant	Male
TCGA.DU.6396	15.4434	Oligoastrocytoma	Primary	G-CIMP-high	75.2	1	Mutant	Female	high
TCGA.DU.6397	9.91567	Oligodendroglioma	Primary	Codel	46.1	1	Mutant	Male	low
TCGA.DU.6399	14.0069	Oligodendroglioma	Primary	G-CIMP-high	65.8	1	Mutant	Male
TCGA.DU.6400	11.2923	Oligodendroglioma	Primary	Codel	1.2	1	Mutant	Female	low
TCGA.DU.6401	12.6048	Oligodendroglioma	Primary	G-CIMP-high	87.5	1	Mutant	Female
TCGA.DU.6402	13.9371	Astrocytoma	Primary	Classic-like	7	1	Wild_type	Male
TCGA.DU.6403	14.0581	Oligoastrocytoma	Primary	Classic-like	11.6	1	Wild_type	Female
TCGA.DU.6404	12.6132	Oligodendroglioma	Primary	PA-like	133.7	1	Wild_type	Female
TCGA.DU.6405	14.6781	Astrocytoma	Primary	Classic-like	19.9	1	Wild_type	Female	high
TCGA.DU.6406	12.932	Oligoastrocytoma	Primary	Classic-like	16.8	1	Wild_type	Female
TCGA.DU.6407	13.3202	Oligodendroglioma	Primary	G-CIMP-high	94.5	1	Mutant	Female
TCGA.DU.6408	13.7469	Oligodendroglioma	Primary	G-CIMP-high	114.1	1	Mutant	Female
TCGA.DU.6410	9.61038	Oligodendroglioma	Primary	Codel	8		Mutant	Male	low
TCGA.DU.6542	14.5574	Oligoastrocytoma	Primary	G-CIMP-high	2.4		Mutant	Male	high
TCGA.DU.7006	14.6505	Astrocytoma	Primary	Mesenchymal-like	11.5	1	Wild_type	Female	high
TCGA.DU.7007	14.129	Astrocytoma	Primary	G-CIMP-high	63	1	Mutant	Male
TCGA.DU.7008	11.7635	Oligodendroglioma	Primary	G-CIMP-high	156.2		Mutant	Female	low
TCGA.DU.7009	11.0376	Oligodendroglioma	Primary	Codel	154.4	1	Mutant	Female	low
TCGA.DU.7010	13.2752	Astrocytoma	Primary	G-CIMP-low	15	1	Mutant	Female
TCGA.DU.7011	14.9044	Oligoastrocytoma	Primary	G-CIMP-high	105.2	1	Mutant	Male	high
TCGA.DU.7012	15.5011	Astrocytoma	Primary	Mesenchymal-like	6.5	1	Wild_type	Female	high
TCGA.DU.7013	13.8677	Astrocytoma	Primary	Classic-like	8.8	1	Wild_type	Male
TCGA.DU.7014	11.8664	Oligodendroglioma	Primary		117.4	1		Male	low
TCGA.DU.7015	14.6777	Oligodendroglioma	Primary	G-CIMP-high	90.8		Mutant	Female	high
TCGA.DU.7018	9.66744	Oligodendroglioma	Primary	Codel	30.7	1	Mutant	Female	low
TCGA.DU.7019	13.1546	Oligoastrocytoma	Primary	G-CIMP-high	26.3		Mutant	Male
TCGA.DU.7290	15.1975	Astrocytoma	Primary	Mesenchymal-like	10.4	1	Wild_type	Female	high
TCGA.DU.7292	12.7514	Astrocytoma	Primary	Classic-like	8	1	Wild_type	Male
TCGA.DU.7294	11.637	Oligodendroglioma	Primary	Codel	94.3		Mutant	Female	low
TCGA.DU.7298	13.0407	Astrocytoma	Primary	G-CIMP-high	18.9	1	Mutant	Female
TCGA.DU.7299	13.3619	Astrocytoma	Primary	G-CIMP-high	44	1	Mutant	Male
TCGA.DU.7300	12.4841	Oligodendroglioma	Primary	Codel	62	1	Mutant	Female
TCGA.DU.7301	13.3767	Oligodendroglioma	Primary	G-CIMP-high	25.9	1	Mutant	Male
TCGA.DU.7302	11.2862	Oligodendroglioma	Primary	Codel	60.3		Mutant	Female	low
TCGA.DU.7304	13.6728	Oligoastrocytoma	Primary	G-CIMP-high	23.3	1	Mutant	Male
TCGA.DU.7306	12.9072	Oligoastrocytoma	Primary	G-CIMP-high	42		Mutant	Male
TCGA.DU.7309	12.8909	Oligodendroglioma	Primary	G-CIMP-high	2.8		Mutant	Female
TCGA.DU.8158	14.8824	Astrocytoma	Primary	Mesenchymal-like	5.1	1	Wild_type	Female	high
TCGA.DU.8161	14.9919	Oligoastrocytoma	Primary	Mesenchymal-like	23.7	1	Wild_type	Female	high
TCGA.DU.8162	12.8683	Oligoastrocytoma	Primary	Mesenchymal-like	14.6	1	Wild_type	Female
TCGA.DU.8163	14.5709	Oligoastrocytoma	Primary	G-CIMP-high	20.7		Mutant	Male	high
TCGA.DU.8164	11.2478	Oligodendroglioma	Primary	Codel	21.4		Mutant	Male	low
TCGA.DU.8165	14.617	Oligodendroglioma	Primary	Mesenchymal-like	19.1		Wild_type	Female	high
TCGA.DU.8166	13.3942	Oligoastrocytoma	Primary	G-CIMP-high	17		Mutant	Female
TCGA.DU.8167	13.555	Oligoastrocytoma	Primary	G-CIMP-high	15.5		Mutant	Female
TCGA.DU.8168	8.87998	Oligodendroglioma	Primary	Codel	14.2		Mutant	Female	low
TCGA.DU.A5TP	14.511	Astrocytoma	Primary	G-CIMP-high	33.3		Mutant	Male	high
TCGA.DU.A5TR	15.676	Oligoastrocytoma	Primary	G-CIMP-high	29.9		Mutant	Male	high
TCGA.DU.A5TS	12.9391	Oligodendroglioma	Primary	G-CIMP-high	31.7		Mutant	Male
TCGA.DU.A5TT	12.7613	Oligodendroglioma	Primary	Mesenchymal-like	24.4		Wild_type	Male
TCGA.DU.A5TU	14.6691	Astrocytoma	Primary	G-CIMP-high	26.2		Mutant	Female	high
TCGA.DU.A5TW	11.6728	Astrocytoma	Primary	G-CIMP-high	25		Mutant	Female	low
TCGA.DU.A5TY	14.0611	Astrocytoma	Primary	Mesenchymal-like	34	1	Wild_type	Female
TCGA.DU.A6S2	10.6976	Oligodendroglioma	Primary	Codel	25.6		Mutant	Female	low
TCGA.DU.A6S3	10.7353	Oligodendroglioma	Primary	Codel	21.6		Mutant	Male	low
TCGA.DU.A6S6	10.7566	Oligoastrocytoma	Primary	Codel	95.1		Mutant	Female	low
TCGA.DU.A6S7	13.6129	Astrocytoma	Primary	G-CIMP-high	21		Mutant	Female
TCGA.DU.A6S8	10.9569	Oligodendroglioma	Primary	Codel	22.3		Mutant	Female	low
TCGA.DU.A76K	10.6526	Oligodendroglioma	Primary	Classic-like	11.4	1	Wild_type	Male	low
TCGA.DU.A76L	13.8898	Oligodendroglioma	Primary	Mesenchymal-like	26.8	1	Wild_type	Male
TCGA.DU.A76O	14.5651	Astrocytoma	Primary	G-CIMP-high	17.2		Mutant	Male	high
TCGA.DU.A76R	11.3641	Oligodendroglioma	Primary	Codel	21.3	1	Mutant	Male	low
TCGA.DU.A7T6	11.6004	Oligodendroglioma	Primary	Codel	18	1	Mutant	Female	low
TCGA.DU.A7T8	13.6964	Oligoastrocytoma	Primary	G-CIMP-high	139	1	Mutant	Male
TCGA.DU.A7TA	13.9153	Oligodendroglioma	Primary	G-CIMP-high	84.3		Mutant	Male
TCGA.DU.A7TB	12.3252	Oligodendroglioma	Primary	PA-like	51.5		Wild_type	Male
TCGA.DU.A7TC	12.3891	Astrocytoma	Primary	G-CIMP-high	37.4		Mutant	Male
TCGA.DU.A7TD	14.6156	Oligoastrocytoma	Primary	Mesenchymal-like	7.5	1	Wild_type	Male	high
TCGA.DU.A7TG	12.5963	Oligodendroglioma	Primary	G-CIMP-high	44.4	1	Mutant	Male
TCGA.DU.A7TI	13.8831	Astrocytoma			38.9	1
TCGA.DU.A7TJ	14.8339	Astrocytoma	Primary	Mesenchymal-like	0.6		Wild_type	Male	high
TCGA.E1.5302	13.6375	Astrocytoma	Primary	G-CIMP-high	50.1	1	Mutant	Male
TCGA.E1.5303	14.5066	Astrocytoma	Primary	G-CIMP-high	67.5	1	Mutant	Male	high
TCGA.E1.5304	11.0011	Astrocytoma	Primary	G-CIMP-low	41.1	1	Mutant	Male	low
TCGA.E1.5305	12.4768	Astrocytoma	Primary	G-CIMP-high	80	1	Mutant	Male
TCGA.E1.5307	13.0975	Astrocytoma	Primary	G-CIMP-high	57.9	1	Mutant	Female
TCGA.E1.5311	10.3672	Oligodendroglioma	Primary	Codel	134.3	1	Mutant	Male	low
TCGA.E1.5318	11.5929	Oligodendroglioma	Primary	Codel	78.2	1	Mutant	Female	low
TCGA.E1.5319	11.6874	Oligodendroglioma	Primary	Codel	95.6	1	Mutant	Female	low
TCGA.E1.5322	13.9489	Oligoastrocytoma	Primary	G-CIMP-high	130.8	1	Mutant	Female
TCGA.E1.A7YD	11.4427	Astrocytoma		Mesenchymal-like	14.3	1	Wild_type		low
TCGA.E1.A7YE	14.9562	Astrocytoma		G-CIMP-low	29.1	1	Mutant		high
TCGA.E1.A7YH	12.5863	Astrocytoma		G-CIMP-high	93.2	1	Mutant
TCGA.E1.A7YI	12.2057	Astrocytoma		G-CIMP-low	3.6	1	Mutant
TCGA.E1.A7YJ	13.8393	Astrocytoma		Classic-like	19.5	1	Wild_type
TCGA.E1.A7YK	15.3721	Astrocytoma		G-CIMP-high	12.4	1	Mutant		high
TCGA.E1.A7YL	15.1214	Astrocytoma		Mesenchymal-like	16.2	1	Wild_type		high
TCGA.E1.A7YM	11.3009	Astrocytoma		Mesenchymal-like	21.3	1	Wild_type		low
TCGA.E1.A7YN	15.7673	Astrocytoma		Mesenchymal-like	23.9	1	Wild_type		high
TCGA.E1.A7YO	10.419	Oligodendroglioma	Primary	Codel	75	1	Mutant	Male	low
TCGA.E1.A7YQ	14.4399	Oligodendroglioma		Classic-like	51.9	1	Wild_type		high
TCGA.E1.A7YS	9.87807	Oligodendroglioma		Codel	15.3	1	Mutant		low
TCGA.E1.A7YU	12.2336	Oligoastrocytoma		G-CIMP-high	0.8	1	Mutant
TCGA.E1.A7YV	10.72	Oligoastrocytoma	Primary	G-CIMP-low	32.5	1	Mutant	Female	low
TCGA.E1.A7YW	12.7197	Oligoastrocytoma	Primary	G-CIMP-high	36.8	1	Mutant	Male
TCGA.E1.A7YY	12.4084	Oligodendroglioma		G-CIMP-high	146.1	1	Mutant
TCGA.E1.A7Z2	12.0391	Oligodendroglioma		Mesenchymal-like	13.1	1	Wild_type
TCGA.E1.A7Z3	13.1792	Astrocytoma		G-CIMP-high	73.5	1	Mutant
TCGA.E1.A7Z4	13.6683	Astrocytoma		G-CIMP-high	145.1	1	Mutant
TCGA.E1.A7Z6	12.2078	Astrocytoma	Primary	G-CIMP-high	32.4	1	Mutant	Female
TCGA.EZ.7264	10.4546	Oligodendroglioma	Primary	Codel	39.5		Mutant	Female	low
TCGA.F6.A8O3	10.8228	Oligodendroglioma	Primary	Codel	0.2		Mutant	Male	low
TCGA.F6.A8O4	12.0776	Astrocytoma	Primary	G-CIMP-high	0.2		Mutant	Male
TCGA.FG.5962	12.6296	Oligodendroglioma	Primary	Codel	47.8		Mutant	Male
TCGA.FG.5963	15.3104	Astrocytoma	Primary	PA-like	25.5	1	Wild_type	Male	high
TCGA.FG.5964	12.6257	Oligodendroglioma	Primary	Codel	52.2		Mutant	Male
TCGA.FG.5965	13.0214	Oligoastrocytoma	Primary	G-CIMP-high	36.8	1	Mutant	Female
TCGA.FG.6688	14.6031	Astrocytoma	Primary	Mesenchymal-like	18.8		Wild_type	Female	high
TCGA.FG.6689	13.7944	Astrocytoma	Primary	G-CIMP-high	14.9		Mutant	Male
TCGA.FG.6690	13.6086	Oligodendroglioma	Primary	G-CIMP-high	42.5		Mutant	Male
TCGA.FG.6691	14.7284	Astrocytoma	Primary	G-CIMP-high	41.3		Mutant	Female	high
TCGA.FG.6692	13.3198	Oligodendroglioma	Primary	Classic-like	18.4	1	Wild_type	Male
TCGA.FG.7634	14.3312	Oligodendroglioma	Primary	Codel	15.3		Mutant	Male	high
TCGA.FG.7636	12.56	Astrocytoma	Primary	G-CIMP-high	17.9		Mutant	Male
TCGA.FG.7637	11.9443	Oligoastrocytoma		Codel	40.1		Mutant	Male	low
TCGA.FG.7638	11.8206	Oligodendroglioma	Primary	Codel	22.6		Mutant	Female	low
TCGA.FG.7641	10.4234	Oligodendroglioma	Primary	Codel	20.6		Mutant	Male	low
TCGA.FG.7643	12.4499	Oligoastrocytoma	Primary	Mesenchymal-like	20.1		Wild_type	Female
TCGA.FG.8181	11.5814	Oligoastrocytoma	Primary	PA-like	28.3		Wild_type	Male	low
TCGA.FG.8182	13.5981	Oligodendroglioma	Primary	G-CIMP-high	13.7		Mutant	Male
TCGA.FG.8185	11.7318	Astrocytoma	Primary	G-CIMP-high	14.2		Mutant	Male	low
TCGA.FG.8186	13.5401	Oligoastrocytoma	Primary	Codel	16		Mutant	Female
TCGA.FG.8187	12.8155	Oligoastrocytoma	Primary	Codel	20.1		Mutant	Male
TCGA.FG.8188	12.9552	Oligoastrocytoma	Primary	G-CIMP-high	15		Mutant	Male
TCGA.FG.8189	11.2145	Oligodendroglioma	Primary	G-CIMP-high	22.5		Mutant	Female	low
TCGA.FG.8191	12.4633	Oligodendroglioma	Primary	G-CIMP-high	32.6		Mutant	Male
TCGA.FG.A4MT	12.4667	Oligodendroglioma	Primary	G-CIMP-high	38.3		Mutant	Female
TCGA.FG.A4MU	15.1866	Oligoastrocytoma	Primary	Mesenchymal-like	10.7		Wild_type	Male	high
TCGA.FG.A4MW	13.6704	Oligoastrocytoma	Primary	Classic-like	18.4	1	Wild_type	Male
TCGA.FG.A4MX	11.9929	Astrocytoma	Primary	G-CIMP-high	18.7		Mutant	Male
TCGA.FG.A4MY	12.205	Oligoastrocytoma	Primary	G-CIMP-high	23.7		Mutant	Female
TCGA.FG.A60J	13.3595	Oligoastrocytoma	Primary	G-CIMP-high	14.8		Mutant	Female
TCGA.FG.A60K	12.541	Oligoastrocytoma	Primary	Codel	17.8		Mutant	Female
TCGA.FG.A60L	14.027	Astrocytoma	Primary	G-CIMP-high	21.5		Mutant	Female
TCGA.FG.A6IZ	12.0849	Oligodendroglioma	Primary	Codel	15		Mutant	Male
TCGA.FG.A6J1	13.0461	Oligodendroglioma	Primary	Codel	16.4		Mutant	Female
TCGA.FG.A6J3	15.1367	Astrocytoma	Primary	G-CIMP-low	22.3		Mutant	Female	high
TCGA.FG.A70Y	13.7024	Oligodendroglioma	Primary	G-CIMP-high	28.5		Mutant	Female
TCGA.FG.A70Z	14.853	Oligoastrocytoma	Primary	Mesenchymal-like	10.8		Wild_type	Female	high
TCGA.FG.A710	13.9899	Oligodendroglioma	Primary	Codel	36.7		Mutant	Female
TCGA.FG.A711	13.2025	Oligodendroglioma	Primary	G-CIMP-high	48.7	1	Mutant	Female
TCGA.FG.A713	11.3344	Oligoastrocytoma	Primary	Codel	20.4		Mutant	Female	low
TCGA.FG.A87N	13.4921	Astrocytoma	Primary	G-CIMP-low	18.6		Mutant	Female
TCGA.FG.A87Q	15.3614	Astrocytoma	Primary	Classic-like	5.7		Wild_type	Female	high
TCGA.FN.7833	14.2746	Oligoastrocytoma	Primary	G-CIMP-high	27.5		Mutant	Male	high
TCGA.HT.7467	12.1393	Oligodendroglioma	Primary	Codel	0.1		Mutant	Male
TCGA.HT.7468	11.7951	Oligodendroglioma	Primary	Codel	6.7		Mutant	Male	low
TCGA.HT.7469	12.5004	Oligodendroglioma	Primary	PA-like	11.5	1	Wild_type	Male
TCGA.HT.7470	13.3158	Oligodendroglioma	Primary	G-CIMP-high	40.1	1	Mutant	Male
TCGA.HT.7471	13.3512	Oligodendroglioma	Primary	Codel	0.1		Mutant	Female
TCGA.HT.7472	13.914	Oligodendroglioma	Primary	G-CIMP-high			Mutant	Male
TCGA.HT.7473	14.2489	Oligoastrocytoma	Primary	G-CIMP-high	16.5		Mutant	Male	high
TCGA.HT.7474	12.107	Oligoastrocytoma	Primary	G-CIMP-high	3.8		Mutant	Male
TCGA.HT.7475	10.9737	Oligoastrocytoma	Primary	G-CIMP-high	17.4		Mutant	Male	low
TCGA.HT.7476	12.6758	Astrocytoma	Primary	G-CIMP-high	6.5		Mutant	Male
TCGA.HT.7477	12.9161	Astrocytoma	Primary	G-CIMP-high	24.3		Mutant	Male
TCGA.HT.7478	14.9606	Astrocytoma	Primary	G-CIMP-high	6.4		Mutant	Male	high
TCGA.HT.7479	13.949	Astrocytoma	Primary	G-CIMP-high	40.3		Mutant	Male
TCGA.HT.7480	11.9983	Oligodendroglioma	Primary	Codel	75.2		Mutant	Male
TCGA.HT.7481	11.3714	Oligodendroglioma	Primary	Codel	95.9		Mutant	Male	low
TCGA.HT.7482	13.86	Oligoastrocytoma	Primary	G-CIMP-high	107		Mutant	Female
TCGA.HT.7483	12.7474	Oligoastrocytoma	Primary	G-CIMP-high	172.8		Mutant	Male
TCGA.HT.7485	13.2697	Astrocytoma	Primary	G-CIMP-high	4		Mutant	Male
TCGA.HT.7601	15.9953	Astrocytoma	Primary	G-CIMP-high	5		Mutant	Female	high
TCGA.HT.7602	13.7365	Oligodendroglioma	Primary	G-CIMP-high	29.9		Mutant	Male
TCGA.HT.7603	11.008	Oligodendroglioma	Primary	G-CIMP-high	23.2		Mutant	Male	low
TCGA.HT.7604	12.4258	Astrocytoma	Primary	G-CIMP-high	122.5		Mutant	Male
TCGA.HT.7605	11.78	Oligodendroglioma	Primary	Codel	4.6		Mutant	Male	low
TCGA.HT.7606	12.17	Astrocytoma	Primary	G-CIMP-high	17.3		Mutant	Female
TCGA.HT.7607	12.619	Astrocytoma	Primary	Codel	3.2	1	Mutant	Female
TCGA.HT.7608	13.17	Oligoastrocytoma	Primary	Codel	22.1		Mutant	Male
TCGA.HT.7609	13.6755	Oligoastrocytoma	Primary	G-CIMP-high	46		Mutant	Male
TCGA.HT.7610	12.5826	Oligoastrocytoma	Primary	G-CIMP-high	56.1		Mutant	Female
TCGA.HT.7611	13.502	Oligoastrocytoma	Primary	G-CIMP-high	57.6		Mutant	Male
TCGA.HT.7616	11.2595	Oligodendroglioma	Primary	Codel	0.2	1	Mutant	Male	low
TCGA.HT.7620	12.938	Oligodendroglioma	Primary	Codel	14.3		Mutant	Male
TCGA.HT.7676	14.47	Oligodendroglioma	Primary	G-CIMP-high	0.2		Mutant	Male	high
TCGA.HT.7677	11.4238	Oligodendroglioma	Primary	Codel	16.2		Mutant	Male	low
TCGA.HT.7680	14.0671	Astrocytoma	Primary	PA-like	0.8		Wild_type	Female
TCGA.HT.7681	12.5244	Oligoastrocytoma	Primary	Codel	44.7		Mutant	Female
TCGA.HT.7684	12.2386	Oligoastrocytoma	Primary	G-CIMP-high	6		Mutant	Male
TCGA.HT.7686	15.2951	Astrocytoma	Primary	G-CIMP-high	42.7		Mutant	Female	high
TCGA.HT.7687	11.801	Oligodendroglioma		Codel	0.1		Mutant	Male	low
TCGA.HT.7688	11.2114	Oligodendroglioma	Primary	G-CIMP-high	31.7		Mutant	Male	low
TCGA.HT.7689	13.4687	Oligodendroglioma	Primary	G-CIMP-high	15		Mutant	Female
TCGA.HT.7690	14.6273	Oligoastrocytoma	Primary	G-CIMP-high	0.1		Mutant	Male	high
TCGA.HT.7691	13.8459	Astrocytoma	Primary	PA-like	0.1		Wild_type	Female
TCGA.HT.7692	11.8253	Oligoastrocytoma	Primary	Codel	3		Mutant	Male	low
TCGA.HT.7693	13.041	Oligodendroglioma	Primary	G-CIMP-high	17.5		Mutant	Female
TCGA.HT.7694	10.2896	Oligodendroglioma	Primary	Codel	6.9		Mutant	Male	low
TCGA.HT.7695	11.7187	Oligodendroglioma	Primary	Codel	14.5		Mutant	Female	low
TCGA.HT.7854	14.1721	Astrocytoma	Primary	PA-like	39.5		Wild_type	Male	high
TCGA.HT.7855	12.1921	Astrocytoma	Primary	G-CIMP-high	19.2		Mutant	Male
TCGA.HT.7856	10.7747	Oligodendroglioma	Primary	Codel	39.1		Mutant	Male	low
TCGA.HT.7857	16.2436	Astrocytoma	Primary	PA-like	0.2		Wild_type	Female	high
TCGA.HT.7858	12.726	Astrocytoma	Primary	G-CIMP-high	50.6		Mutant	Male
TCGA.HT.7860	14.1874	Astrocytoma	Primary	Classic-like	0.5		Wild_type	Female	high
TCGA.HT.7873	12.6425	Oligoastrocytoma	Primary	G-CIMP-high	23.6		Mutant	Male
TCGA.HT.7874	11.1813	Oligodendroglioma	Primary	Codel	37.1		Mutant	Female	low
TCGA.HT.7875	11.0329	Oligodendroglioma	Primary	Codel	0.3		Mutant	Male	low
TCGA.HT.7877	11.1453	Oligodendroglioma	Primary	Codel	0.1		Mutant	Female	low
TCGA.HT.7879	13.0873	Oligoastrocytoma	Primary	G-CIMP-high	3.7		Mutant	Male
TCGA.HT.7880	12.4025	Oligoastrocytoma	Primary	G-CIMP-high	5.3		Mutant	Male
TCGA.HT.7881	10.7831	Oligodendroglioma	Primary	Codel	35.5		Mutant	Male	low
TCGA.HT.7882	14.4958	Oligodendroglioma	Primary	Mesenchymal-like	3.7	1	Wild_type	Male	high
TCGA.HT.7884	11.2276	Astrocytoma	Primary	G-CIMP-high	11.3		Mutant	Female	low
TCGA.HT.7902	12.7997	Oligoastrocytoma	Primary	G-CIMP-high	31.4		Mutant	Female
TCGA.HT.8010	12.901	Oligodendroglioma	Primary	Codel	1.6		Mutant	Female
TCGA.HT.8011	12.0965	Astrocytoma	Primary	Mesenchymal-like	16.2		Wild_type	Male
TCGA.HT.8012	11.4358	Oligodendroglioma	Primary	Codel	9.4		Mutant	Female	low
TCGA.HT.8013	15.8313	Oligoastrocytoma	Primary	G-CIMP-high	63.5	1	Mutant	Female	high
TCGA.HT.8015	13.8087	Astrocytoma	Primary	PA-like	0.1		Wild_type	Male
TCGA.HT.8018	13.9624	Oligoastrocytoma	Primary	G-CIMP-high	37.9	1	Mutant	Female
TCGA.HT.8019	10.9608	Oligodendroglioma	Primary	PA-like	33		Wild_type	Female	low
TCGA.HT.8104	14.554	Astrocytoma	Primary	Classic-like	12.2		Wild_type	Female	high
TCGA.HT.8105	10.4503	Oligodendroglioma	Primary	Codel	6.2		Mutant	Male	low
TCGA.HT.8106	16.3485	Astrocytoma	Primary	G-CIMP-high	0.1		Mutant	Male	high
TCGA.HT.8107	11.1739	Oligodendroglioma	Primary	PA-like	0.5		Wild_type	Male	low
TCGA.HT.8108	14.2059	Oligodendroglioma	Primary	G-CIMP-high	2.5		Mutant	Female	high
TCGA.HT.8109	12.5929	Oligodendroglioma	Primary	Codel	5.6		Mutant	Male
TCGA.HT.8110	15.4123	Astrocytoma	Primary	Mesenchymal-like	13.8		Wild_type	Male	high
TCGA.HT.8111	13.8914	Oligoastrocytoma	Primary	G-CIMP-high	0.2		Mutant	Male
TCGA.HT.8113	10.4884	Oligodendroglioma	Primary	Codel	29.6		Mutant	Female	low
TCGA.HT.8114	13.6928	Oligoastrocytoma	Primary	G-CIMP-high	34.2		Mutant	Male
TCGA.HT.8558	11.5613	Oligodendroglioma		PA-like	13.7		Wild_type	Female	low
TCGA.HT.8563	16.6424	Astrocytoma	Primary	G-CIMP-high	28.3		Mutant	Female	high
TCGA.HT.8564	13.3154	Astrocytoma	Primary	PA-like	15.7		Wild_type	Male
TCGA.HT.A4DS	14.7946	Astrocytoma	Primary	Mesenchymal-like	0.2		Wild_type	Female	high
TCGA.HT.A4DV	12.4976	Oligodendroglioma	Primary	Codel	26		Mutant	Female
TCGA.HT.A5R5	14.1545	Oligodendroglioma	Primary	G-CIMP-high	0.1		Mutant	Female	high
TCGA.HT.A5R7	12.2982	Astrocytoma	Primary	G-CIMP-high	20.2		Mutant	Female
TCGA.HT.A5R9	9.83774	Oligodendroglioma	Primary	Codel	0.1		Mutant	Female	low
TCGA.HT.A5RA	13.0948	Astrocytoma	Primary	Mesenchymal-like	27.4		Wild_type	Female
TCGA.HT.A5RB	11.9085	Astrocytoma	Primary	G-CIMP-high	0.1		Mutant	Male	low
TCGA.HT.A5RC	14.32	Astrocytoma	Primary	Classic-like	5.3	1	Wild_type	Female	high
TCGA.HT.A614	12.5196	Oligoastrocytoma	Primary	G-CIMP-high	2.7		Mutant	Male
TCGA.HT.A615	12.9334	Oligodendroglioma	Primary	Codel	16.9		Mutant	Female
TCGA.HT.A616	12.1098	Astrocytoma	Primary	G-CIMP-high	1.8		Mutant	Female
TCGA.HT.A617	13.0357	Oligodendroglioma	Primary	Classic-like	16.1		Wild_type	Male
TCGA.HT.A618	15.0381	Astrocytoma	Primary	G-CIMP-high	16.8		Mutant	Female	high
TCGA.HT.A619	3.71994	Oligodendroglioma		Codel	21.4		Mutant	Female	low
TCGA.HT.A61A	12.0952	Oligodendroglioma		G-CIMP-high	6.4		Mutant	Female
TCGA.HT.A61B	14.7698	Astrocytoma	Primary	G-CIMP-high	17.5		Mutant		high
TCGA.HT.A61C	13.8981	Oligodendroglioma	Primary	Mesenchymal-like	17.6	1	Wild_type	Male
TCGA.HT.A74H	14.3231	Astrocytoma	Primary	Mesenchymal-like	2.4		Wild_type	Male	high
TCGA.HT.A74J	12.6351	Oligoastrocytoma	Primary	G-CIMP-high	10.5		Mutant	Male
TCGA.HT.A74K	13.0342	Oligodendroglioma	Primary	Codel	15.3		Mutant
TCGA.HT.A74L	12.4695	Oligoastrocytoma	Primary	Codel	11.1		Mutant
TCGA.HT.A74O	14.6434	Astrocytoma	Primary	G-CIMP-high	0.1		Mutant	Male	high
TCGA.HW.7486	13.0328	Oligodendroglioma	Primary	Codel	56.6		Mutant	Male
TCGA.HW.7487	11.1882	Oligodendroglioma	Primary	Codel	13.4		Mutant	Male	low
TCGA.HW.7489	11.9898	Oligoastrocytoma	Primary	G-CIMP-high	41.5	1	Mutant	Male
TCGA.HW.7490	12.3786	Astrocytoma	Primary	G-CIMP-high	45.6		Mutant	Male
TCGA.HW.7491	10.9676	Oligodendroglioma	Primary	Codel	68.3		Mutant	Male	low
TCGA.HW.7493	13.691	Astrocytoma	Primary		69.3			Female
TCGA.HW.7495	11.2639	Oligodendroglioma	Primary	Codel	35.4		Mutant	Female	low
TCGA.HW.8319	13.1542	Astrocytoma	Primary	G-CIMP-high	39.8	1	Mutant	Female
TCGA.HW.8320	13.1158	Astrocytoma	Primary	G-CIMP-high	40		Mutant	Male
TCGA.HW.8321	12.1865	Astrocytoma	Primary	G-CIMP-high	42.5		Mutant	Male
TCGA.HW.8322	11.0354	Oligodendroglioma	Primary	Codel	6.2		Mutant	Male	low
TCGA.HW.A5KJ	5.79951	Oligodendroglioma	Primary	Codel	10.6		Mutant	Male	low
TCGA.HW.A5KK	15.2488	Astrocytoma	Primary	Mesenchymal-like	12.8	1	Wild_type	Male	high
TCGA.HW.A5KL	13.192	Astrocytoma	Primary	G-CIMP-high	20.8		Mutant	Female
TCGA.HW.A5KM	15.2092	Astrocytoma	Primary	G-CIMP-high	20.7		Mutant	Male	high
TCGA.IK.7675	11.4537	Oligodendroglioma	Primary	G-CIMP-high	19	1	Mutant	Male	low
TCGA.IK.8125	12.2654	Oligoastrocytoma	Primary	Codel	42.8		Mutant	Male
TCGA.KT.A74X	10.11	Oligoastrocytoma	Primary	Codel	14.4		Mutant	Male	low
TCGA.KT.A7W1	12.9086	Astrocytoma	Primary	Classic-like	14.4		Wild_type	Female
TCGA.P5.A5ET	11.3068	Oligodendroglioma	Primary	Codel	-0.3		Mutant	Male	low
TCGA.P5.A5EU	14.3243	Astrocytoma	Primary	G-CIMP-low			Mutant	Male	high
TCGA.P5.A5EV	12.9385	Astrocytoma	Primary	G-CIMP-high	0.2		Mutant	Male
TCGA.P5.A5EW	13.2352	Astrocytoma	Primary	G-CIMP-high	6.7		Mutant	Female
TCGA.P5.A5EX	15.0066	Oligodendroglioma	Primary	Codel	8		Mutant	Female	high
TCGA.P5.A5EY	12.708	Astrocytoma	Primary	PA-like	2.4		Wild_type	Male
TCGA.P5.A5EZ	13.5826	Astrocytoma	Primary	G-CIMP-high	2.3		Mutant	Male
TCGA.P5.A5F0	10.7406	Oligodendroglioma	Primary	Codel	4.1		Mutant	Male	low
TCGA.P5.A5F1	13.0068	Astrocytoma	Primary	G-CIMP-high	5.9		Mutant	Male
TCGA.P5.A5F2	11.091	Astrocytoma	Primary	G-CIMP-high	7.6		Mutant	Female	low
TCGA.P5.A5F4	11.5514	Oligodendroglioma	Primary	G-CIMP-high	0.8		Mutant	Female	low
TCGA.P5.A5F6	10.2205	Oligodendroglioma	Primary	PA-like	1.3		Wild_type	Male	low
TCGA.P5.A72U	15.3247	Oligodendroglioma	Primary	Classic-like	0.2		Wild_type	Female	high
TCGA.P5.A72W	12.5481	Astrocytoma	Primary	G-CIMP-high	10.4		Mutant	Male
TCGA.P5.A72X	12.4969	Astrocytoma	Primary	G-CIMP-high	13.2		Mutant	Male
TCGA.P5.A72Z	9.68887	Oligodendroglioma	Primary	Codel	11.6		Mutant	Female	low
TCGA.P5.A730	9.51375	Oligoastrocytoma	Primary	Codel	10.9		Mutant	Male	low
TCGA.P5.A731	12.3599	Oligoastrocytoma	Primary	G-CIMP-high	9		Mutant	Female
TCGA.P5.A733	11.6368	Astrocytoma	Primary	G-CIMP-high	13.6		Mutant	Female	low
TCGA.P5.A735	13.0805	Astrocytoma		G-CIMP-high	9.6		Mutant
TCGA.P5.A736	14.4714	Astrocytoma		G-CIMP-high	7.6		Mutant		high
TCGA.P5.A737	12.1413	Oligoastrocytoma		Codel	12.2		Mutant
TCGA.P5.A77W	9.75139	Oligoastrocytoma		Codel	19.2		Mutant		low
TCGA.P5.A77X	10.9946	Oligoastrocytoma		Codel	3.5		Mutant		low
TCGA.P5.A780	13.0745	Astrocytoma		G-CIMP-high	2.4		Mutant
TCGA.P5.A781	11.9077	Astrocytoma		Codel	4.4		Mutant		low
TCGA.QH.A65R	10.1136	Oligodendroglioma	Primary	Codel	15.2		Mutant	Female	low
TCGA.QH.A65S	13.4135	Oligoastrocytoma	Primary	G-CIMP-high	2.5		Mutant	Female
TCGA.QH.A65V	12.6592	Oligodendroglioma	Primary	Codel	12.6		Mutant	Female
TCGA.QH.A65X	6.71329	Oligoastrocytoma	Primary	Codel	15.8		Mutant	Female	low
TCGA.QH.A65Z	11.3255	Oligodendroglioma	Primary	Codel	14		Mutant	Male	low
TCGA.QH.A6CS	13.8935	Astrocytoma		PA-like	19.3		Wild_type	Male
TCGA.QH.A6CU	12.9227	Oligodendroglioma	Primary	Codel	14.8		Mutant	Female
TCGA.QH.A6CV	13.8446	Oligoastrocytoma	Primary	Classic-like	14.5		Wild_type	Male
TCGA.QH.A6CW	13.2186	Oligoastrocytoma	Primary	G-CIMP-high	13.6		Mutant	Male
TCGA.QH.A6CX	14.4685	Astrocytoma	Primary	Mesenchymal-like	12.2	1	Wild_type	Male	high
TCGA.QH.A6CY	11.7154	Oligoastrocytoma	Primary	Codel	2.2		Mutant	Male	low
TCGA.QH.A6CZ	11.1045	Oligoastrocytoma	Primary	Codel	9.2		Mutant	Male	low
TCGA.QH.A6X3	10.2281	Oligoastrocytoma	Primary	G-CIMP-high	10.3		Mutant	Male	low
TCGA.QH.A6X4	11.6834	Oligoastrocytoma	Primary	Codel	14.5		Mutant	Male	low
TCGA.QH.A6X5	11.9668	Oligoastrocytoma	Primary	Codel	16.3		Mutant	Female
TCGA.QH.A6X8	12.0493	Oligodendroglioma	Primary	Codel	16.7		Mutant	Female
TCGA.QH.A6X9	12.2658	Oligodendroglioma	Primary	G-CIMP-high	1.9		Mutant	Female
TCGA.QH.A6XA	13.2603	Oligoastrocytoma	Primary	G-CIMP-high	16.5		Mutant	Female
TCGA.QH.A6XC	13.7051	Astrocytoma	Primary	Classic-like	5		Wild_type	Male
TCGA.QH.A86X	10.826	Oligodendroglioma	Primary	Codel	11.1		Mutant	Male	low
TCGA.QH.A870	12.2475	Oligoastrocytoma	Primary	G-CIMP-high	13		Mutant	Female
TCGA.R8.A6MK	12.1746	Oligodendroglioma	Primary	Codel	88.8		Mutant	Male
TCGA.R8.A6ML	6.25457	Oligodendroglioma	Primary	Codel	94		Mutant	Male	low
TCGA.R8.A6MO	11.8846	Oligodendroglioma	Primary	Codel	32.6		Mutant	Female	low
TCGA.R8.A73M	10.7915	Oligodendroglioma	Primary	Codel	59.4		Mutant	Female	low
TCGA.RY.A83X	11.1261	Oligodendroglioma	Primary	Codel	30.9		Mutant		low
TCGA.RY.A83Y	11.1083	Oligodendroglioma	Primary	Codel	5.5		Mutant		low
TCGA.RY.A83Z	13.4573	Astrocytoma	Primary	G-CIMP-low	9.9		Mutant
TCGA.RY.A840	10.3594	Oligodendroglioma	Primary	Codel	28.1		Mutant		low
TCGA.RY.A843	12.8658	Astrocytoma	Primary	G-CIMP-high	2.1		Mutant
TCGA.RY.A845	12.7872	Oligoastrocytoma	Primary	G-CIMP-high	19.6		Mutant
TCGA.RY.A847	13.7343	Oligodendroglioma	Primary	Codel	30.7		Mutant
TCGA.S9.A6TS	13.4249	Astrocytoma	Primary	G-CIMP-high	62.2	1	Mutant	Female
TCGA.S9.A6TU	13.906	Astrocytoma	Primary	G-CIMP-high	87.1		Mutant	Male
TCGA.S9.A6TV	14.5411	Oligoastrocytoma	Primary	G-CIMP-high	18.8		Mutant	Male	high
TCGA.S9.A6TW	9.68339	Oligodendroglioma	Primary	Codel	41.1		Mutant	Male	low
TCGA.S9.A6TX	11.6534	Oligodendroglioma	Primary	Codel	28.1		Mutant	Male	low
TCGA.S9.A6TY	9.92371	Oligodendroglioma	Primary	Codel	35.4		Mutant	Male	low
TCGA.S9.A6TZ	13.411	Astrocytoma	Primary	G-CIMP-high	36.8		Mutant	Female
TCGA.S9.A6U0	14.672	Astrocytoma	Primary	Mesenchymal-like	24.4	1	Wild_type	Male	high
TCGA.S9.A6U1	12.9616	Astrocytoma	Primary	G-CIMP-high	25.8		Mutant	Female
TCGA.S9.A6U2	13.1486	Oligodendroglioma	Primary	Codel	29.9		Mutant	Female
TCGA.S9.A6U5	12.1209	Astrocytoma	Primary	Codel	32.6		Mutant	Male
TCGA.S9.A6U6	12.8116	Astrocytoma	Primary	G-CIMP-high	35.1		Mutant	Male
TCGA.S9.A6U8	14.4867	Astrocytoma	Primary	G-CIMP-high	98.2	1	Mutant	Male	high
TCGA.S9.A6U9	14.3256	Astrocytoma	Primary	G-CIMP-high	95.9		Mutant	Male	high
TCGA.S9.A6UA	15.5258	Astrocytoma	Primary	PA-like	5.8	1	Wild_type	Male	high
TCGA.S9.A6UB	10.7574	Oligodendroglioma	Primary	Codel	123.7		Mutant	Male	low
TCGA.S9.A6WD	11.7303	Oligodendroglioma	Primary	Codel	75.2		Mutant	Male	low
TCGA.S9.A6WE	11.3992	Oligodendroglioma	Primary	Codel	135.2		Mutant	Male	low
TCGA.S9.A6WG	13.2419	Astrocytoma	Primary	G-CIMP-high	85.5		Mutant	Male
TCGA.S9.A6WH	10.8676	Oligoastrocytoma	Primary	Codel	38.6		Mutant	Female	low
TCGA.S9.A6WI	11.4645	Oligoastrocytoma	Primary	G-CIMP-high	85		Mutant	Female	low
TCGA.S9.A6WL	11.7672	Astrocytoma	Primary	Codel	31.1		Mutant	Male	low
TCGA.S9.A6WM	12.7945	Astrocytoma	Primary	Mesenchymal-like	19.9		Wild_type	Female
TCGA.S9.A6WN	15.6307	Astrocytoma	Primary	Codel	26.5		Mutant	Female	high
TCGA.S9.A6WO	13.8412	Astrocytoma	Primary	G-CIMP-high	18.6		Mutant	Male
TCGA.S9.A6WP	12.2679	Oligoastrocytoma	Primary	Codel	18.6		Mutant	Male
TCGA.S9.A6WQ	14.1284	Oligoastrocytoma	Primary	G-CIMP-high	14.1		Mutant	Female
TCGA.S9.A7IQ	11.3826	Oligoastrocytoma	Primary	Codel	36.1		Mutant	Female	low
TCGA.S9.A7IS	12.5014	Astrocytoma	Primary	G-CIMP-low	7.9	1	Mutant	Female
TCGA.S9.A7IX	14.5295	Astrocytoma	Primary	Mesenchymal-like	26.9	1	Wild_type	Male	high
TCGA.S9.A7IY	13.5613	Oligoastrocytoma	Primary	Codel	23.5		Mutant	Male
TCGA.S9.A7IZ	13.6144	Astrocytoma	Primary	G-CIMP-high	20		Mutant	Female
TCGA.S9.A7J0	11.8439	Oligodendroglioma	Primary	G-CIMP-high	20		Mutant	Female	low
TCGA.S9.A7J1	12.0574	Oligodendroglioma	Primary	Codel	8.2		Mutant	Male
TCGA.S9.A7J2	11.3995	Oligodendroglioma	Primary	Codel	2		Mutant	Male	low
TCGA.S9.A7J3	12.1862	Oligodendroglioma	Primary	Codel	20.7		Mutant	Female
TCGA.S9.A7QW	11.6149	Astrocytoma	Primary	G-CIMP-high	15.1		Mutant	Female	low
TCGA.S9.A7QX	13.6349	Astrocytoma	Primary	G-CIMP-high	18.5		Mutant	Female
TCGA.S9.A7QY	11.6714	Oligoastrocytoma	Primary	Codel	28.4		Mutant	Female	low
TCGA.S9.A7QZ	10.873	Oligodendroglioma	Primary	Codel	27.2		Mutant	Male	low
TCGA.S9.A7R1	9.89989	Oligodendroglioma	Primary	Codel	169.8	1	Mutant	Male	low
TCGA.S9.A7R2	14.7357	Astrocytoma	Primary	Mesenchymal-like	10.4	1	Wild_type	Male	high
TCGA.S9.A7R3	12.9723	Astrocytoma	Primary	G-CIMP-high	99.1		Mutant	Female
TCGA.S9.A7R4	13.7518	Astrocytoma	Primary	G-CIMP-high	30.1		Mutant	Male
TCGA.S9.A7R7	15.9941	Astrocytoma	Primary	G-CIMP-high	98.6		Mutant	Male	high
TCGA.S9.A7R8	13.2767	Astrocytoma	Primary	G-CIMP-high	31.6	1	Mutant	Female
TCGA.S9.A89V	13.4486	Astrocytoma	Primary	PA-like	18.7		Wild_type	Male
TCGA.S9.A89Z	14.5178	Astrocytoma	Primary	G-CIMP-high	20.5		Mutant	Male	high
TCGA.TM.A7C3	12.8017	Astrocytoma	Primary	Classic-like	54.8	1	Wild_type	Female
TCGA.TM.A7C4	12.0295	Astrocytoma	Primary	G-CIMP-high	48.3		Mutant	Female
TCGA.TM.A7C5	10.2679	Oligoastrocytoma	Primary	Codel	49.3		Mutant	Male	low
TCGA.TM.A7CA	12.4347	Astrocytoma	Primary	G-CIMP-high	34.8		Mutant	Male
TCGA.TM.A7CF	12.3289	Astrocytoma	Primary	G-CIMP-high	65.4		Mutant	Female
TCGA.TM.A84B	9.72186	Astrocytoma	Primary	Mesenchymal-like	24.9	1	Wild_type	Male	low
TCGA.TM.A84C	13.9625	Astrocytoma	Primary	PA-like	16.2	1	Wild_type	Male
TCGA.TM.A84F	14.337	Astrocytoma	Primary	G-CIMP-high	59		Mutant	Male	high
TCGA.TM.A84G	9.55734	Oligodendroglioma	Primary	Codel	40.6		Mutant	Female	low
TCGA.TM.A84H	12.1226	Oligoastrocytoma	Primary	G-CIMP-high	30.4		Mutant	Female
TCGA.TM.A84I	13.3909	Astrocytoma	Primary	G-CIMP-low	28.1		Mutant	Male
TCGA.TM.A84J	10.8516	Oligodendroglioma	Primary	PA-like	24.2		Wild_type	Male	low
TCGA.TM.A84L	13.3368	Oligoastrocytoma	Primary	G-CIMP-high	40.8	1	Mutant	Male
TCGA.TM.A84M	7.38216	Oligodendroglioma	Primary	Codel	24.8		Mutant	Male	low
TCGA.TM.A84O	12.6483	Oligodendroglioma	Primary	Codel	33.2	1	Mutant	Female
TCGA.TM.A84Q	14.378	Astrocytoma	Primary	G-CIMP-high	25.4		Mutant	Male	high
TCGA.TM.A84R	10.9405	Oligodendroglioma	Primary	Codel	18.6		Mutant	Male	low
TCGA.TM.A84S	12.3243	Oligodendroglioma	Primary	Codel	14.9		Mutant	Male
TCGA.TM.A84T	13.0631	Oligoastrocytoma	Primary	G-CIMP-high	23.8		Mutant	Male
TCGA.TQ.A7RF	12.7812	Oligodendroglioma		G-CIMP-high	21.4		Mutant
TCGA.TQ.A7RG	12.183	Oligoastrocytoma		Codel	19.7		Mutant
TCGA.TQ.A7RH	13.0748	Oligoastrocytoma	Primary	G-CIMP-high	16		Mutant
TCGA.TQ.A7RI	12.5952	Oligodendroglioma		Codel	2		Mutant
TCGA.TQ.A7RJ	13.642	Oligoastrocytoma		G-CIMP-high	40.4		Mutant
TCGA.TQ.A7RK	12.0178	Oligoastrocytoma		G-CIMP-high	44.1		Mutant
TCGA.TQ.A7RM	10.9739	Oligoastrocytoma		G-CIMP-high	36.7		Mutant		low
TCGA.TQ.A7RN	11.4537	Oligodendroglioma		Codel	33.7		Mutant		low
TCGA.TQ.A7RO	11.9269	Oligoastrocytoma		Codel	31.2		Mutant		low
TCGA.TQ.A7RP	13.7026	Oligoastrocytoma		Mesenchymal-like	30.1		Wild_type
TCGA.TQ.A7RQ	9.74581	Oligodendroglioma		Codel	26.1		Mutant		low
TCGA.TQ.A7RR	13.7922	Oligoastrocytoma		G-CIMP-high	25.9		Mutant
TCGA.TQ.A7RS	10.6019	Oligodendroglioma		Codel			Mutant		low
TCGA.TQ.A7RU	10.1481	Oligodendroglioma		Codel	33.9		Mutant		low
TCGA.TQ.A7RV	12.5863	Astrocytoma		G-CIMP-high	61.4		Mutant
TCGA.TQ.A7RW	14.3552	Oligodendroglioma	Primary	G-CIMP-high	27	1	Mutant		high
TCGA.TQ.A8XE	12.1279	Oligodendroglioma		G-CIMP-high	31.4	1	Mutant
TCGA.VM.A8C8	12.8883	Oligodendroglioma	Primary	G-CIMP-high	43		Mutant	Female
TCGA.VM.A8C9	15.9789	Astrocytoma	Primary	PA-like	43.2		Wild_type	Female	high
TCGA.VM.A8CA	12.5854	Oligodendroglioma	Primary	Codel	13.5		Mutant	Male
TCGA.VM.A8CB	10.3424	Oligodendroglioma	Primary	Codel	0.1		Mutant	Male	low
TCGA.VM.A8CD	14.1785	Astrocytoma	Primary	Mesenchymal-like	7.9	1	Wild_type	Male	high
TCGA.VM.A8CE	11.7715	Oligodendroglioma	Primary	Codel	39.2		Mutant	Male	low
TCGA.VM.A8CF	14.3588	Astrocytoma		G-CIMP-high	20		Mutant		high
TCGA.VM.A8CH	12.9609	Astrocytoma	Primary	G-CIMP-high	23.5		Mutant	Female
TCGA.VV.A829	12.2801	Oligoastrocytoma	Primary	Codel	37		Mutant	Male
TCGA.VV.A86M	13.4136	Astrocytoma	Primary	G-CIMP-high	16		Mutant	Female
TCGA.VW.A7QS	7.30141	Oligodendroglioma	Primary	Codel	23.2		Mutant	Female	low
TCGA.VW.A8FI	12.9625	Astrocytoma	Primary	Classic-like	8.1	1	Wild_type	Male
TCGA.W9.A837	11.472	Oligodendroglioma	Primary	Codel	51.1		Mutant	Male	low
TCGA.WH.A86K	12.6588	Astrocytoma	Primary	G-CIMP-high	13.3		Mutant	Male
TCGA.WY.A858	14.48	Astrocytoma	Primary	G-CIMP-high	44		Mutant	Female	high
TCGA.WY.A859	11.7789	Astrocytoma	Primary	G-CIMP-high	39.9		Mutant		low
TCGA.WY.A85A	12.8669	Astrocytoma	Primary	G-CIMP-high	43.4		Mutant
TCGA.WY.A85B	14.1301	Astrocytoma	Primary	G-CIMP-high	45.8		Mutant
TCGA.WY.A85C	12.5457	Astrocytoma	Primary	G-CIMP-high	46.9		Mutant
TCGA.WY.A85D	13.6845	Oligoastrocytoma	Primary	G-CIMP-high	37.7		Mutant
TCGA.WY.A85E	11.5719	Oligoastrocytoma	Primary	G-CIMP-high	20.8		Mutant		low

## Sheet: Fig. 1E
Sample	mRNA	Histology	Recurrence	Subtype	CIMP_status	survival	status	IDH_status	MGMT_status	Gender	cutoff_group
TCGA.02.0001	11.0629	GBM	Recurrent	Mesenchymal	NON G-CIMP	11.8	1	Wild_type	Unmethylated
TCGA.02.0003	11.8181	GBM	Primary	Proneural	NON G-CIMP	4.7	1	Wild_type	Unmethylated	Male
TCGA.02.0004	11.7549	GBM	Primary	Mesenchymal	NON G-CIMP	11.3	1	Wild_type		Male
TCGA.02.0007	8.0266	GBM	Recurrent	Classical	NON G-CIMP	23.2	1	Wild_type	Unmethylated	Female	low
TCGA.02.0009	11.0259	GBM	Primary	Classical	NON G-CIMP	10.6	1	Wild_type	Methylated	Female
TCGA.02.0011	4.3212	GBM	Primary	Proneural	NON G-CIMP	20.7	1	Wild_type	Methylated	Female	low
TCGA.02.0015	11.172	GBM	Primary	Mesenchymal	NON G-CIMP	20.6	1	Wild_type		Male
TCGA.02.0016	11.0458	GBM	Primary	Classical	NON G-CIMP	87.1	1	Wild_type		Male
TCGA.02.0021	4.2641	GBM	Recurrent	Classical	NON G-CIMP	77.7	1	Wild_type	Methylated	Female	low
TCGA.02.0023	11.4712	GBM	Primary	Classical	NON G-CIMP	20.1	1	Wild_type		Female
TCGA.02.0024	9.868	GBM	Recurrent	Proneural	NON G-CIMP	53.1	1	Wild_type	Unmethylated	Male	low
TCGA.02.0025	11.8305	GBM	Primary	Mesenchymal	NON G-CIMP	42.7	1	Wild_type		Male
TCGA.02.0027	11.3283	GBM	Primary	Classical	NON G-CIMP	12.2	1	Wild_type	Methylated	Female
TCGA.02.0033	10.8328	GBM	Primary	Mesenchymal	NON G-CIMP	2.8	1	Wild_type	Methylated	Male
TCGA.02.0034	11.7609	GBM	Primary	Mesenchymal	NON G-CIMP	14.1	1	Wild_type	Unmethylated	Male
TCGA.02.0038	10.0648	GBM	Primary	Classical	NON G-CIMP	10.7	1	Wild_type	Unmethylated	Female	low
TCGA.02.0043	9.9588	GBM	Recurrent	Classical	NON G-CIMP	18.3	1	Wild_type	Methylated	Female	low
TCGA.02.0046	9.6531	GBM	Primary	Proneural	NON G-CIMP	6.9	1	Wild_type	Methylated	Male	low
TCGA.02.0047	6.3783	GBM	Primary	Proneural	NON G-CIMP	14.7	1	Wild_type	Unmethylated	Male	low
TCGA.02.0048	9.6596	GBM	Primary	Classical	NON G-CIMP	3.2	1	Wild_type		Male	low
TCGA.02.0052	11.9208	GBM	Primary	Proneural	NON G-CIMP	12.6	1	Wild_type	Unmethylated	Male
TCGA.02.0054	12.6349	GBM	Primary	Mesenchymal	NON G-CIMP	6.5	1	Wild_type	Methylated	Female	high
TCGA.02.0057	12.0102	GBM	Recurrent	Classical	NON G-CIMP	19.9	1	Wild_type	Unmethylated	Female
TCGA.02.0060	12.0206	GBM	Primary	Proneural	NON G-CIMP	6	1	Wild_type	Methylated	Female
TCGA.02.0064	12.2122	GBM	Primary	Mesenchymal	NON G-CIMP	19.7	1	Wild_type	Methylated	Male	high
TCGA.02.0068	12.7502	GBM	Primary	Classical	NON G-CIMP	26.4	1	Wild_type		Male	high
TCGA.02.0069	8.1501	GBM	Primary	Proneural	NON G-CIMP	28.7	0	Wild_type	Methylated	Female	low
TCGA.02.0070	11.6915	GBM	Primary	Mesenchymal	NON G-CIMP	25.1	0	Wild_type		Male
TCGA.02.0071	12.0985	GBM	Primary	Classical	NON G-CIMP	5.5	1	Wild_type	Unmethylated	Male
TCGA.02.0074	11.0325	GBM	Primary	Proneural	NON G-CIMP	10.2	1	Wild_type	Unmethylated	Female
TCGA.02.0075	12.2933	GBM	Primary	Mesenchymal	NON G-CIMP	20.8	1	Wild_type	Methylated	Male	high
TCGA.02.0079	12.8123	GBM	Primary	Mesenchymal	NON G-CIMP	27.2	1	Wild_type		Male	high
TCGA.02.0083	10.5938	GBM	Recurrent	Classical	NON G-CIMP	22.7	1	Wild_type	Methylated	Female	low
TCGA.02.0084	13.2764	GBM	Primary	Mesenchymal	G-CIMP	12.6	1	Wild_type		Female	high
TCGA.02.0085	12.5774	GBM	Primary	Mesenchymal	NON G-CIMP	51.3	1	Wild_type	Methylated	Female	high
TCGA.02.0086	12.403	GBM	Primary	Mesenchymal	NON G-CIMP	8.8	1	Wild_type	Methylated	Female	high
TCGA.02.0089	13.0051	GBM	Recurrent	Classical	NON G-CIMP	17	1	Wild_type	Methylated	Male	high
TCGA.02.0099	12.0507	GBM	Recurrent	Mesenchymal	NON G-CIMP	3.5	1	Wild_type	Methylated	Male
TCGA.02.0102	12.1546	GBM	Secondary	Classical	NON G-CIMP	27	1	Wild_type	Unmethylated	Male
TCGA.02.0104	9.4603	GBM	Primary	Proneural	G-CIMP	65	1	Wild_type		Female	low
TCGA.02.0107	13.2927	GBM	Recurrent	Mesenchymal	NON G-CIMP	17.6	1	Wild_type	Unmethylated	Male	high
TCGA.02.0113	10.8015	GBM	Recurrent	Classical	NON G-CIMP	92.7	0	Wild_type	Methylated	Female
TCGA.02.0114	9.81	GBM	Secondary	Proneural	G-CIMP	100	1	Wild_type	Methylated	Female	low
TCGA.02.0115	11.5904	GBM	Primary	Classical	NON G-CIMP	15.7	1	Wild_type	Methylated	Male
TCGA.02.0116	10.2451	GBM	Recurrent	Mesenchymal	NON G-CIMP	49	1	Wild_type	Unmethylated	Male	low
TCGA.02.2466	10.067	GBM	Primary	Proneural	NON G-CIMP	16.8	1	Wild_type	Unmethylated	Male	low
TCGA.02.2470	12.4732	GBM	Primary	Mesenchymal	NON G-CIMP	12.9	1	Wild_type	Unmethylated	Male	high
TCGA.02.2485	10.3942	GBM	Primary	Classical	NON G-CIMP	15.4	0	Wild_type	Unmethylated	Male	low
TCGA.02.2486	11.9582	GBM	Primary	Mesenchymal	NON G-CIMP	20.3	1	Wild_type	Unmethylated	Male
TCGA.06.0122	12.8623	GBM	Primary	Mesenchymal	NON G-CIMP	6.2	1	Wild_type	Unmethylated	Female	high
TCGA.06.0124	12.5552	GBM	Primary	Mesenchymal	NON G-CIMP	20.4	1	Wild_type	Methylated	Male	high
TCGA.06.0125	11.0912	GBM	Primary	Classical	NON G-CIMP	47.6	1	Wild_type	Methylated	Female
TCGA.06.0126	12.0349	GBM	Primary	Classical	NON G-CIMP	6.9	1	Wild_type	Unmethylated	Male
TCGA.06.0127	11.4992	GBM	Primary	Classical	NON G-CIMP	4	1	Wild_type		Male
TCGA.06.0130	12.4817	GBM	Primary	Mesenchymal	NON G-CIMP	12.9	1	Wild_type	Unmethylated	Male	high
TCGA.06.0132	12.6992	GBM	Primary	Mesenchymal	NON G-CIMP	25.4	1	Wild_type		Male	high
TCGA.06.0133	11.5949	GBM	Primary	Classical	NON G-CIMP	14.3	1	Wild_type	Unmethylated	Male
TCGA.06.0137	9.6716	GBM	Primary	Classical	NON G-CIMP	26.7	1	Wild_type	Unmethylated	Female	low
TCGA.06.0138	11.5203	GBM	Primary	Mesenchymal	NON G-CIMP	24.2	1	Wild_type		Male
TCGA.06.0139	12.6309	GBM	Primary	Mesenchymal	NON G-CIMP	11.9	1	Wild_type	Unmethylated	Male	high
TCGA.06.0141	12.3681	GBM	Primary	Mesenchymal	NON G-CIMP	10.3	1	Wild_type	Unmethylated	Male	high
TCGA.06.0143	12.3796	GBM	Primary	Mesenchymal	NON G-CIMP	11.7	1	Wild_type	Unmethylated	Male	high
TCGA.06.0145	11.4659	GBM	Primary	Classical	NON G-CIMP	2.3	1	Wild_type	Methylated	Female
TCGA.06.0147	13.1776	GBM	Primary	Mesenchymal	NON G-CIMP	17.8	1	Wild_type	Methylated	Female	high
TCGA.06.0148	11.9707	GBM	Primary	Classical	NON G-CIMP	10.1	1	Wild_type	Unmethylated	Male
TCGA.06.0152	11.8729	GBM	Primary	Classical	NON G-CIMP	12.3	1	Wild_type		Male
TCGA.06.0154	11.6217	GBM	Primary	Mesenchymal	NON G-CIMP	13.9	1	Wild_type		Male
TCGA.06.0155	10.746	GBM	Primary	Mesenchymal	NON G-CIMP	10.4	1	Wild_type	Unmethylated	Male
TCGA.06.0156	12.2736	GBM	Primary	Proneural	NON G-CIMP	5.8	1	Wild_type		Male	high
TCGA.06.0157	12.425	GBM	Primary	Classical	NON G-CIMP	3.2	1	Wild_type		Female	high
TCGA.06.0158	11.946	GBM	Primary	Classical	NON G-CIMP	10.8	1	Wild_type		Male
TCGA.06.0166	11.5157	GBM	Primary	Proneural	NON G-CIMP	5.8	1	Wild_type		Male
TCGA.06.0168	12.6206	GBM	Primary	Mesenchymal	NON G-CIMP	19.7	1	Wild_type		Female	high
TCGA.06.0169	11.3785	GBM	Primary	Mesenchymal	NON G-CIMP	3.3	1	Wild_type	Unmethylated	Male
TCGA.06.0171	11.9186	GBM	Primary	Proneural	NON G-CIMP	13.1	1	Wild_type		Male
TCGA.06.0173	10.8189	GBM	Primary	Classical	NON G-CIMP	4.5	1	Wild_type		Female
TCGA.06.0174	10.2123	GBM	Primary	Proneural	NON G-CIMP	3.2	1	Wild_type		Male	low
TCGA.06.0176	9.6868	GBM	Primary	Mesenchymal	NON G-CIMP	91	0	Wild_type		Male	low
TCGA.06.0178	10.8541	GBM	Primary	Proneural	G-CIMP	88.1	1	Wild_type		Male
TCGA.06.0184	12.0978	GBM	Primary	Mesenchymal	NON G-CIMP	69.9	1	Wild_type		Male
TCGA.06.0185	11.795	GBM	Primary	Classical	NON G-CIMP	73.8	0	Wild_type		Male
TCGA.06.0187	11.6421	GBM	Primary	Classical	NON G-CIMP	27.2	1	Wild_type		Male
TCGA.06.0188	11.2551	GBM	Primary	Proneural	NON G-CIMP	44.6	1	Wild_type		Male
TCGA.06.0189	10.5003	GBM	Primary	Mesenchymal	NON G-CIMP	15.4	1	Wild_type		Male	low
TCGA.06.0190	11.7787	GBM	Primary	Mesenchymal	NON G-CIMP	10.4	1	Wild_type		Male
TCGA.06.0192	12.6109	GBM	Primary	Mesenchymal	NON G-CIMP	39	1	Wild_type		Male	high
TCGA.06.0195	11.2554	GBM	Primary	Proneural	NON G-CIMP	7.4	1	Wild_type		Male
TCGA.06.0197	12.2915	GBM	Primary	Mesenchymal	NON G-CIMP	5.6	1	Wild_type		Female	high
TCGA.06.0201	11.7732	GBM	Primary	Mesenchymal	NON G-CIMP	0.4	1	Wild_type		Female
TCGA.06.0206	11.1258	GBM	Primary	Mesenchymal	NON G-CIMP	7.7	1	Wild_type		Male
TCGA.06.0208	10.9282	GBM	Primary	Classical	NON G-CIMP	8.4	1	Wild_type		Female
TCGA.06.0210	11.1557	GBM	Primary	Mesenchymal	NON G-CIMP	7.4	1	Wild_type		Female
TCGA.06.0211	12.1476	GBM	Primary	Classical	NON G-CIMP	11.8	1	Wild_type		Male
TCGA.06.0213	12.3452	GBM	Primary	Mesenchymal	NON G-CIMP	0.5	1	Wild_type		Female	high
TCGA.06.0214	11.8266	GBM	Primary	Classical	NON G-CIMP	15	1	Wild_type		Male
TCGA.06.0216	11.2429	GBM	Primary	Proneural	NON G-CIMP	24.2	1	Wild_type		Female
TCGA.06.0219	10.8832	GBM	Primary	Proneural	NON G-CIMP	0.7	1	Wild_type		Male
TCGA.06.0237	11.2606	GBM	Primary	Proneural	NON G-CIMP	13.6	1	Wild_type		Female
TCGA.06.0238	11.2552	GBM	Primary	Proneural	NON G-CIMP	13.3	1	Wild_type		Male
TCGA.06.0241	10.5821	GBM	Primary	Proneural	NON G-CIMP	48.7	1	Wild_type		Female	low
TCGA.06.0644	11.0348	GBM	Primary	Mesenchymal	NON G-CIMP	12.6	1	Wild_type		Male
TCGA.06.0645	13.0451	GBM	Primary	Mesenchymal	NON G-CIMP	5.8	1	Wild_type		Female	high
TCGA.06.0646	12.2661	GBM	Primary	Proneural	NON G-CIMP	5.8	1	Wild_type		Male	high
TCGA.06.0648	10.5953	GBM	Primary	Proneural	NON G-CIMP	9.8	1	Wild_type		Male	low
TCGA.06.0649	11.4527	GBM	Primary	Mesenchymal	NON G-CIMP	2.1	1	Wild_type		Female
TCGA.06.0650	12.5626	GBM	Primary	Mesenchymal	NON G-CIMP	23.6	1	Wild_type	Unmethylated	Female	high
TCGA.06.0686	9.6581	GBM	Primary	Proneural	NON G-CIMP	14.2	1	Wild_type		Male	low
TCGA.06.0743	11.701	GBM	Primary	Classical	NON G-CIMP	26.4	1	Wild_type		Male
TCGA.06.0744	11.2885	GBM	Primary	Classical	NON G-CIMP	46.9	1	Wild_type		Male
TCGA.06.0745	10.9831	GBM	Primary	Proneural	NON G-CIMP	7.9	1	Wild_type		Male
TCGA.06.0747	10.9817	GBM	Primary	Classical	NON G-CIMP	2.7	1	Wild_type		Male
TCGA.06.0749	11.1744	GBM	Primary	Classical	NON G-CIMP	2.7	1	Wild_type		Male
TCGA.06.0750	12.2344	GBM	Primary	Mesenchymal	NON G-CIMP	0.9	1	Wild_type		Male	high
TCGA.06.0875	10.7553	GBM	Primary	Proneural	NON G-CIMP	43.5	0	Wild_type	Unmethylated	Female
TCGA.06.0876	11.6846	GBM	Primary	Proneural	NON G-CIMP	46.2	0	Wild_type	Methylated	Female
TCGA.06.0877	11.0435	GBM	Primary	Classical	NON G-CIMP	5.7	1	Wild_type	Methylated	Male
TCGA.06.0878	12.1803	GBM	Primary	Mesenchymal	NON G-CIMP	7.2	0	Wild_type	Unmethylated	Male	high
TCGA.06.0879	10.6447	GBM	Primary	Classical	NON G-CIMP	40.4	1	Wild_type	Methylated	Male
TCGA.06.0881	12.9263	GBM	Primary	Mesenchymal	NON G-CIMP	16.6	1	Wild_type	Unmethylated	Male	high
TCGA.06.0882	12.0757	GBM	Primary	Classical	NON G-CIMP	20.8	1	Wild_type	Unmethylated	Male
TCGA.06.0939	12.5722	GBM	Primary	Mesenchymal	NON G-CIMP	26.8	1	Wild_type	Unmethylated	Female	high
TCGA.06.1084	10.8996	GBM	Primary	Mesenchymal	NON G-CIMP	23.9	1	Wild_type	Methylated	Male
TCGA.06.1087	4.3268	GBM	Primary	Proneural	NON G-CIMP	4	1	Wild_type	Unmethylated	Male	low
TCGA.06.1800	11.8354	GBM	Primary	Mesenchymal	NON G-CIMP	26.8	1	Wild_type	Methylated	Male
TCGA.06.1801	10.2121	GBM	Primary	Proneural	NON G-CIMP	11.8	1	Wild_type	Unmethylated	Female	low
TCGA.06.1804	11.0706	GBM	Primary	Classical	NON G-CIMP	13.6	1	Wild_type	Methylated	Female
TCGA.06.2557	12.7193	GBM	Primary	Classical	NON G-CIMP	1.1	1	Wild_type	Unmethylated	Male	high
TCGA.06.2558	11.4919	GBM	Primary	Proneural	NON G-CIMP	12.5	1	Wild_type	Unmethylated	Female
TCGA.06.2559	10.7502	GBM	Primary	Proneural	NON G-CIMP	4.9	1	Wild_type	Methylated	Male
TCGA.06.2561	11.5664	GBM	Primary	Classical	NON G-CIMP	17.6	1	Wild_type	Unmethylated	Female
TCGA.06.2562	11.2342	GBM	Primary	Mesenchymal	NON G-CIMP	12.6	1	Wild_type	Unmethylated	Male
TCGA.06.2563	10.596	GBM	Primary	Classical	NON G-CIMP	30.6	0	Wild_type	Methylated	Female	low
TCGA.06.2564	11.0546	GBM	Primary	Classical	NON G-CIMP	6	0	Wild_type	Unmethylated	Male
TCGA.06.2565	9.9867	GBM	Primary	Classical	NON G-CIMP	16.6	1	Wild_type	Methylated	Male	low
TCGA.06.2566	11.0195	GBM	Primary	Classical	NON G-CIMP	6	1	Wild_type	Unmethylated	Female
TCGA.06.2567	12.1737	GBM	Primary	Classical	NON G-CIMP	4.4	1	Wild_type	Methylated	Male	high
TCGA.06.2569	5.1699	GBM	Primary	Mesenchymal	NON G-CIMP	0.4	0	Wild_type	Unmethylated	Female	low
TCGA.06.5408	11.7784	GBM	Primary	Classical	NON G-CIMP	11.7	1	Wild_type	Unmethylated	Female
TCGA.06.5410	12.8338	GBM	Primary	Mesenchymal	NON G-CIMP	3.5	1	Wild_type	Methylated	Female	high
TCGA.06.5411	10.6363	GBM	Primary	Proneural	NON G-CIMP	8.3	1	Wild_type	Unmethylated	Male	low
TCGA.06.5412	12.5204	GBM	Primary	Mesenchymal	NON G-CIMP	4.5	1	Wild_type	Methylated	Female	high
TCGA.06.5413	11.2939	GBM	Primary	Mesenchymal	NON G-CIMP	8.8	0	Wild_type	Unmethylated	Male
TCGA.06.5414	11.7803	GBM	Primary	Classical	NON G-CIMP	9	0	Wild_type	Unmethylated	Male
TCGA.06.5415	11.2592	GBM	Primary	Classical	NON G-CIMP	8.6	0	Wild_type	Unmethylated	Male
TCGA.06.5418	11.3901	GBM	Primary	Mesenchymal	NON G-CIMP	2.7	1	Wild_type	Unmethylated	Female
TCGA.06.5856	11.1004	GBM	Primary	Classical	NON G-CIMP	3.8	1	Wild_type	Unmethylated	Male
TCGA.06.5858	11.5889	GBM	Primary	Classical	NON G-CIMP	6.2	0	Wild_type	Methylated	Female
TCGA.06.5859	10.5729	GBM	Primary	Classical	NON G-CIMP	4.6	0	Wild_type	Unmethylated	Male	low
TCGA.06.6390	11.7515	GBM	Primary	Classical	NON G-CIMP	5.4	1	Wild_type	Unmethylated	Male
TCGA.06.6391	10.972	GBM	Primary	Proneural	NON G-CIMP	1.5	1	Wild_type	Methylated	Female
TCGA.08.0244	11.4578	GBM	Primary	Classical	NON G-CIMP	22.7	1	Wild_type		Male
TCGA.08.0245	10.1632	GBM	Primary	Proneural	NON G-CIMP	37.8	1	Wild_type		Female	low
TCGA.08.0246	11.9199	GBM	Primary	Classical	NON G-CIMP	4.2	1	Wild_type		Female
TCGA.08.0345	12.8699	GBM	Primary	Proneural	NON G-CIMP	1.7	1	Wild_type		Female	high
TCGA.08.0347	12.672	GBM	Primary	Proneural	NON G-CIMP	25.7	1	Wild_type		Male	high
TCGA.08.0348	11.8052	GBM	Primary	Proneural	NON G-CIMP	12.2	1	Wild_type		Male
TCGA.08.0349	12.2334	GBM	Primary	Classical	NON G-CIMP	9.8	1	Wild_type		Male	high
TCGA.08.0350	12.1074	GBM	Primary	Proneural	G-CIMP	29.2	1	Wild_type		Male
TCGA.08.0351	12.0014	GBM	Primary	Proneural	G-CIMP	65.3	1	Wild_type		Male
TCGA.08.0352	13.0351	GBM	Primary	Mesenchymal	NON G-CIMP	1.3	1	Wild_type		Male	high
TCGA.08.0353	10.877	GBM	Primary	Proneural	NON G-CIMP	8.4	1	Wild_type		Male
TCGA.08.0354	11.0834	GBM	Primary	Classical	NON G-CIMP	17.9	1	Wild_type		Female
TCGA.08.0355	12.4225	GBM	Primary	Classical	NON G-CIMP	24.6	1	Wild_type		Female	high
TCGA.08.0356	11.9946	GBM	Primary	Classical	NON G-CIMP	31.1	1	Wild_type		Female
TCGA.08.0357	11.785	GBM	Primary	Classical	NON G-CIMP	37.6	1	Wild_type		Male
TCGA.08.0358	10.0575	GBM	Primary	Classical	NON G-CIMP	22.3	1	Wild_type		Male	low
TCGA.08.0359	12.0383	GBM	Primary	Proneural	NON G-CIMP	3.4	1	Wild_type		Female
TCGA.08.0360	13.0752	GBM	Primary	Mesenchymal	NON G-CIMP	15.4	1	Wild_type		Male	high
TCGA.08.0373	12.2808	GBM	Primary	Mesenchymal	NON G-CIMP	4.4	1	Wild_type		Male	high
TCGA.08.0375	10.2762	GBM	Primary	Classical	NON G-CIMP	12.2	1	Wild_type		Female	low
TCGA.08.0380	12.3679	GBM	Primary	Classical	NON G-CIMP	14.9	1	Wild_type		Female	high
TCGA.08.0385	10.4648	GBM	Primary	Proneural	G-CIMP	2.7	1	Wild_type		Male	low
TCGA.08.0386	10.018	GBM	Primary	Classical	NON G-CIMP	18	1	Wild_type		Male	low
TCGA.08.0389	10.8488	GBM	Primary	Classical	NON G-CIMP	15.3	1	Wild_type		Male
TCGA.08.0390	12.7641	GBM	Primary	Mesenchymal	NON G-CIMP	14	1	Wild_type		Male	high
TCGA.12.0616	11.2458	GBM	Primary	Proneural	NON G-CIMP	14.7	1	Wild_type		Female
TCGA.12.0618	9.0933	GBM	Primary	Proneural	NON G-CIMP	13	1	Wild_type		Male	low
TCGA.12.0619	11.9889	GBM	Primary	Mesenchymal	NON G-CIMP	34.9	1	Wild_type		Male
TCGA.12.0620	12.0489	GBM	Primary	Mesenchymal	NON G-CIMP	10.4	1	Wild_type		Male
TCGA.12.0656	10.594	GBM	Primary	Classical	NON G-CIMP	94.8	1	Wild_type		Female	low
TCGA.12.0657	11.9778	GBM	Primary	Classical	NON G-CIMP	0.1	1	Wild_type		Male
TCGA.12.0670	10.8748	GBM	Primary	Classical	NON G-CIMP	26	1	Wild_type	Methylated	Male
TCGA.12.0688	11.0254	GBM	Primary	Classical	NON G-CIMP	26.7	1	Wild_type		Male
TCGA.12.0692	11.0452	GBM	Primary	Mesenchymal	NON G-CIMP	3.6	1	Wild_type		Female
TCGA.12.0707	11.7484	GBM	Primary	Classical	NON G-CIMP	28.4	1	Wild_type		Male
TCGA.12.0773	9.9214	GBM	Primary	Mesenchymal	NON G-CIMP	43.2	1	Wild_type		Male	low
TCGA.12.0775	12.5945	GBM	Primary	Mesenchymal	NON G-CIMP	7.6	1	Wild_type		Female	high
TCGA.12.0778	11.9679	GBM	Primary	Classical	NON G-CIMP	14.9	1	Wild_type		Male
TCGA.12.0819	10.3916	GBM	Secondary	Classical	NON G-CIMP	24.8	1	Wild_type	Methylated	Female	low
TCGA.12.0820	8.203	GBM	Primary	Classical	NON G-CIMP	18.5	1	Wild_type	Unmethylated	Male	low
TCGA.12.0821	10.4737	GBM	Primary	Proneural	NON G-CIMP	10.6	1	Wild_type	Unmethylated	Male	low
TCGA.12.0822	12.6617	GBM	Primary	Mesenchymal	NON G-CIMP	23.5	1	Wild_type	Methylated	Male	high
TCGA.12.0826	10.3163	GBM	Primary	Classical	NON G-CIMP	27.8	1	Wild_type	Unmethylated	Female	low
TCGA.12.0828	11.9518	GBM	Primary	Classical	NON G-CIMP	8.9	1	Wild_type	Methylated	Male
TCGA.12.0829	12.8073	GBM	Primary	Mesenchymal	NON G-CIMP	20.6	1	Wild_type	Methylated	Male	high
TCGA.12.1088	11.9665	GBM	Primary	Mesenchymal	NON G-CIMP	127.6	1	Wild_type	Unmethylated	Female
TCGA.12.1089	11.2175	GBM	Primary	Classical	NON G-CIMP	5.8	1	Wild_type	Unmethylated	Male
TCGA.12.1092	12.3684	GBM	Primary	Mesenchymal	NON G-CIMP	21.7	1	Wild_type	Methylated	Male	high
TCGA.12.1093	12.7681	GBM	Primary	Mesenchymal	NON G-CIMP	16	1	Wild_type	Unmethylated	Female	high
TCGA.12.1597	10.1679	GBM	Primary	Proneural	NON G-CIMP	22.2	1	Wild_type	Methylated	Female	low
TCGA.12.1598	10.7586	GBM	Primary	Proneural	NON G-CIMP	15.7	1	Wild_type	Methylated	Female
TCGA.12.1599	12.1778	GBM	Primary	Classical	NON G-CIMP	25.7	1	Wild_type	Methylated	Female	high
TCGA.12.1600	10.1968	GBM	Primary	Classical	NON G-CIMP	14.7	1	Wild_type	Unmethylated	Male	low
TCGA.12.1602	11.7992	GBM	Primary	Proneural	NON G-CIMP	6.8	1	Wild_type	Methylated	Male
TCGA.12.3644	11.0365	GBM	Primary	Proneural	NON G-CIMP	59.8	1	Wild_type	Methylated	Female
TCGA.12.3646	9.0307	GBM	Primary	Proneural	NON G-CIMP	44	1	Wild_type	Methylated	Female	low
TCGA.12.3648	10.1384	GBM	Primary	Classical	NON G-CIMP	26.9	1	Wild_type	Methylated	Female	low
TCGA.12.3649	11.0285	GBM	Primary	Classical	NON G-CIMP	15.2	1	Wild_type	Unmethylated	Male
TCGA.12.3650	9.9588	GBM	Primary	Proneural	NON G-CIMP	10.9	1	Wild_type	Unmethylated	Male	low
TCGA.12.3651	11.4433	GBM	Primary	Proneural	NON G-CIMP	12.7	1	Wild_type	Methylated	Male
TCGA.12.3652	9.8988	GBM	Primary	Classical	NON G-CIMP	34.9	1	Wild_type	Unmethylated	Male	low
TCGA.12.3653	10.2242	GBM	Primary	Classical	NON G-CIMP	14.5	1	Wild_type	Unmethylated	Female	low
TCGA.12.5295	11.303	GBM	Primary	Classical	NON G-CIMP	14.9	1	Wild_type	Methylated	Female
TCGA.12.5299	11.7155	GBM	Primary	Classical	NON G-CIMP	3.2	1	Wild_type	Unmethylated	Female
TCGA.12.5301	10.0645	GBM	Primary	Proneural	NON G-CIMP	2	1	Wild_type	Methylated	Male	low
TCGA.14.0781	12.3373	GBM	Primary	Mesenchymal	NON G-CIMP	1	1	Wild_type	Unmethylated	Male	high
TCGA.14.0786	10.594	GBM	Primary	Classical	NON G-CIMP	23.1	1	Wild_type	Methylated	Female	low
TCGA.14.0787	10.4495	GBM	Primary	Classical	NON G-CIMP	2.2	1	Wild_type	Methylated	Male	low
TCGA.14.0789	12.8045	GBM	Primary	Mesenchymal	NON G-CIMP	11.2	1	Wild_type	Methylated	Male	high
TCGA.14.0790	9.9066	GBM	Primary	Classical	NON G-CIMP	13.8	1	Wild_type	Methylated	Female	low
TCGA.14.0812	12.2817	GBM	Primary	Mesenchymal	NON G-CIMP	3.2	1	Wild_type	Methylated	Male	high
TCGA.14.0813	11.153	GBM	Primary	Proneural	NON G-CIMP	1.4	1	Wild_type	Methylated	Male
TCGA.14.0817	11.7729	GBM	Primary	Mesenchymal	NON G-CIMP	5.4	1	Wild_type	Unmethylated	Female
TCGA.14.0865	9.5541	GBM	Primary	Proneural	NON G-CIMP	16.5	1	Wild_type	Methylated	Male	low
TCGA.14.0867	11.3045	GBM	Primary	Mesenchymal	NON G-CIMP	2	1	Wild_type	Methylated	Male
TCGA.14.0871	4.7573	GBM	Primary	Proneural	NON G-CIMP	28.9	1	Wild_type	Unmethylated	Female	low
TCGA.14.1034	11.7306	GBM	Primary	Classical	NON G-CIMP	15.9	1	Wild_type	Methylated	Female
TCGA.14.1037	12.8904	GBM	Primary	Mesenchymal	NON G-CIMP	19.3	1	Wild_type	Unmethylated	Female	high
TCGA.14.1396	9.177	GBM	Primary	Mesenchymal	NON G-CIMP	1.1	1	Wild_type	Methylated	Female	low
TCGA.14.1451	11.5502	GBM	Primary	Proneural	NON G-CIMP	23.1	1	Wild_type	Unmethylated	Male
TCGA.14.1453	10.4433	GBM	Primary	Classical	NON G-CIMP	1.1	1	Wild_type	Unmethylated	Male	low
TCGA.14.1455	11.4729	GBM	Primary	Proneural	NON G-CIMP	0.9	1	Wild_type	Methylated	Male
TCGA.14.1794	11.8728	GBM	Primary	Proneural	NON G-CIMP	1	1	Wild_type	Unmethylated	Male
TCGA.14.1795	10.3142	GBM	Primary	Mesenchymal	NON G-CIMP	2	1	Wild_type	Methylated	Male	low
TCGA.14.1823	12.9106	GBM	Primary	Mesenchymal	NON G-CIMP	17.9	1	Wild_type	Methylated	Female	high
TCGA.14.1825	10.4794	GBM	Primary	Proneural	NON G-CIMP	7.6	1	Wild_type	Unmethylated	Male	low
TCGA.14.1827	11.5195	GBM	Primary	Classical	NON G-CIMP	5.9	1	Wild_type	Methylated	Male
TCGA.14.1829	12.5486	GBM	Primary	Mesenchymal	NON G-CIMP	7.2	0	Wild_type	Unmethylated	Male	high
TCGA.14.2554	12.323	GBM	Primary	Classical	NON G-CIMP	17.5	1	Wild_type	Unmethylated	Female	high
TCGA.14.3476	11.9144	GBM	Primary	Proneural	NON G-CIMP	0.4	1	Wild_type	Unmethylated
TCGA.14.3477	8.1099	GBM	Primary	Proneural	NON G-CIMP	3.8	0	Wild_type	Unmethylated	Female	low
TCGA.15.0742	9.7818	GBM	Primary	Classical	NON G-CIMP	13.8	1	Wild_type		Male	low
TCGA.15.1446	11.6796	GBM	Primary	Classical	NON G-CIMP	19.1	0	Wild_type	Unmethylated	Male
TCGA.16.0846	11.316	GBM	Primary	Proneural	NON G-CIMP	3.9	1	Wild_type	Methylated	Male
TCGA.16.0861	11.1154	GBM	Primary	Classical	NON G-CIMP	4.3	0	Wild_type	Unmethylated	Male
TCGA.16.1045	12.3464	GBM	Primary	Mesenchymal	NON G-CIMP	29	1	Wild_type	Methylated	Female	high
TCGA.19.0957	12.1497	GBM	Primary	Proneural	NON G-CIMP	21.9	1	Wild_type	Unmethylated	Female
TCGA.19.1385	12.221	GBM	Primary	Mesenchymal	NON G-CIMP	10.8	1	Wild_type	Methylated	Male	high
TCGA.19.1386	10.8335	GBM	Primary	Classical	NON G-CIMP	9.1	1	Wild_type	Unmethylated	Male
TCGA.19.1387	11.3297	GBM	Primary	Proneural	NON G-CIMP	6	0	Wild_type	Methylated	Male
TCGA.19.1388	12.2246	GBM	Primary	Classical	NON G-CIMP	12.9	1	Wild_type	Methylated	Male	high
TCGA.19.1389	12.5382	GBM	Primary	Mesenchymal	NON G-CIMP	4.6	1	Wild_type	Unmethylated	Male	high
TCGA.19.1390	9.3097	GBM	Primary	Proneural	NON G-CIMP	25.4	1	Wild_type	Methylated	Female	low
TCGA.19.1786	10.9794	GBM	Primary	Classical	NON G-CIMP	7.2	0	Wild_type	Unmethylated	Female
TCGA.19.1789	9.3461	GBM	Primary	Classical	NON G-CIMP	3.2	1	Wild_type	Methylated	Female	low
TCGA.19.1790	12.4175	GBM	Primary	Mesenchymal	NON G-CIMP	5.1	1	Wild_type	Unmethylated	Male	high
TCGA.19.1791	9.506	GBM	Primary	Classical	NON G-CIMP	0.1	0	Wild_type	Unmethylated	Female	low
TCGA.19.2619	9.6755	GBM	Primary	Classical	NON G-CIMP	9.7	0	Wild_type	Methylated	Female	low
TCGA.19.2620	11.8924	GBM	Primary	Classical	NON G-CIMP	4.9	1	Wild_type	Methylated	Male
TCGA.19.2621	9.5349	GBM	Primary	Classical	NON G-CIMP	1.1	1	Wild_type	Methylated	Male	low
TCGA.19.2623	12.267	GBM	Primary	Mesenchymal	NON G-CIMP	7.5	0	Wild_type	Methylated	Male	high
TCGA.19.2624	8.8454	GBM	Primary	Proneural	NON G-CIMP	0.2	1	Wild_type	Unmethylated	Male	low
TCGA.19.2625	12.0656	GBM	Primary	Classical	NON G-CIMP	4.1	1	Wild_type	Unmethylated	Female
TCGA.19.2631	10.5926	GBM	Primary	Classical	NON G-CIMP	7	1	Wild_type	Methylated	Female	low
TCGA.19.4068	11.2137	GBM	Primary	Classical	NON G-CIMP	4.5	0	Wild_type	Unmethylated	Female
TCGA.19.5947	12.0852	GBM	Primary	Mesenchymal	NON G-CIMP	6.6	1	Wild_type	Unmethylated	Female
TCGA.19.5950	12.5632	GBM	Primary	Classical	NON G-CIMP	17.2	1	Wild_type	Methylated	Female	high
TCGA.19.5951	8.9928	GBM	Primary	Classical	NON G-CIMP	8	1	Wild_type	Unmethylated	Female	low
TCGA.19.5952	12.4055	GBM	Primary	Classical	NON G-CIMP	18.9	1	Wild_type	Unmethylated	Male	high
TCGA.19.5954	11.0773	GBM	Primary	Classical	NON G-CIMP	12.1	1	Wild_type	Methylated	Female
TCGA.19.5955	12.8442	GBM	Primary	Mesenchymal	NON G-CIMP	1.8	1	Wild_type	Methylated	Male	high
TCGA.19.5958	11.1855	GBM	Primary	Classical	NON G-CIMP	14.1	1	Wild_type	Unmethylated	Male
TCGA.19.5959	12.2561	GBM	Primary	Classical	NON G-CIMP	16.8	1	Wild_type	Methylated	Female	high
TCGA.19.5960	9.9205	GBM	Primary	Classical	NON G-CIMP	15	1	Wild_type	Unmethylated	Male	low
TCGA.26.1439	12.3739	GBM	Primary	Classical	NON G-CIMP	13.9	1	Wild_type	Unmethylated	Male	high
TCGA.26.1799	11.1248	GBM	Primary	Classical	NON G-CIMP	9.4	1	Wild_type	Unmethylated	Male
TCGA.26.5132	11.0473	GBM	Primary	Classical	NON G-CIMP	9.4	0	Wild_type	Methylated	Male
TCGA.26.5133	10.3405	GBM	Primary	Proneural	G-CIMP	14.9	0	Wild_type	Unmethylated	Male	low
TCGA.26.5134	11.1889	GBM	Primary	Proneural	NON G-CIMP	5.5	0	Wild_type	Unmethylated	Male
TCGA.26.5135	11.5485	GBM	Primary	Proneural	NON G-CIMP	8.9	1	Wild_type	Methylated	Female
TCGA.26.5136	11.0486	GBM	Primary	Mesenchymal	NON G-CIMP	19	1	Wild_type	Methylated	Female
TCGA.26.5139	9.8129	GBM	Primary	Mesenchymal	NON G-CIMP	1.6	0	Wild_type	Unmethylated	Female	low
TCGA.27.1830	12.6036	GBM	Primary	Mesenchymal	NON G-CIMP	5.1	1	Wild_type	Methylated	Male	high
TCGA.27.1831	12.0896	GBM	Primary	Classical	NON G-CIMP	16.6	1	Wild_type	Unmethylated	Male
TCGA.27.1832	12.8224	GBM	Primary	Mesenchymal	NON G-CIMP	9.9	1	Wild_type	Unmethylated	Female	high
TCGA.27.1833	11.5246	GBM	Primary	Classical	NON G-CIMP	24.2	1	Wild_type	Unmethylated	Female
TCGA.27.1834	12.2825	GBM	Primary	Proneural	NON G-CIMP	40.5	1	Wild_type	Methylated	Male	high
TCGA.27.1835	9.3778	GBM	Primary	Classical	NON G-CIMP	21.3	1	Wild_type	Methylated	Female	low
TCGA.27.1836	11.1042	GBM	Primary	Proneural	NON G-CIMP	30.1	1	Wild_type	Methylated	Female
TCGA.27.1837	12.3711	GBM	Primary	Classical	NON G-CIMP	14	1	Wild_type	Methylated	Male	high
TCGA.27.1838	12.1714	GBM	Primary	Classical	NON G-CIMP	11.5	1	Wild_type	Unmethylated	Female	high
TCGA.27.2518	11.9893	GBM	Primary	Classical	NON G-CIMP	24.8	1	Wild_type	Unmethylated	Male
TCGA.27.2519	12.6113	GBM	Primary	Mesenchymal	NON G-CIMP	18.1	1	Wild_type	Unmethylated	Male	high
TCGA.27.2523	11.0585	GBM	Primary	Classical	NON G-CIMP	16.1	1	Wild_type	Methylated	Male
TCGA.27.2524	11.862	GBM	Primary	Mesenchymal	NON G-CIMP	7.6	1	Wild_type	Unmethylated	Male
TCGA.27.2526	10.8324	GBM	Primary	Classical	NON G-CIMP	2.9	1	Wild_type	Unmethylated	Female
TCGA.27.2527	12.3422	GBM	Primary	Mesenchymal	NON G-CIMP	14.4	1	Wild_type	Methylated	Male	high
TCGA.27.2528	9.9836	GBM	Primary	Classical	NON G-CIMP	15.8	1	Wild_type	Methylated	Male	low
TCGA.28.1745	12.6337	GBM	Primary	Mesenchymal	NON G-CIMP	11.3	0	Wild_type	Unmethylated		high
TCGA.28.1746	11.2214	GBM	Primary	Proneural	NON G-CIMP	0.2	0	Wild_type	Methylated	Female
TCGA.28.1747	12.4298	GBM	Primary	Classical	NON G-CIMP	2.5	1	Wild_type	Methylated	Male	high
TCGA.28.1749	10.2627	GBM	Primary	Classical	NON G-CIMP	9.2	0	Wild_type	Unmethylated	Male	low
TCGA.28.1750	12.2152	GBM	Primary	Mesenchymal	NON G-CIMP	8.3	0	Wild_type	Unmethylated	Female	high
TCGA.28.1751	12.0053	GBM	Primary	Mesenchymal	NON G-CIMP	7.6	0	Wild_type	Unmethylated	Female
TCGA.28.1752	12.7777	GBM	Primary	Classical	NON G-CIMP	8.5	0	Wild_type	Methylated	Female	high
TCGA.28.1753	10.957	GBM	Primary	Mesenchymal	NON G-CIMP	1.2	0	Wild_type	Unmethylated	Male
TCGA.28.1755	8.1801	GBM	Primary	Classical	NON G-CIMP	1.6	1	Wild_type	Unmethylated	Female	low
TCGA.28.1757	10.4	GBM	Primary	Classical	NON G-CIMP	0.1	0	Wild_type	Methylated	Male	low
TCGA.28.1760	12.5453	GBM	Primary	Mesenchymal	NON G-CIMP	4.7	0	Wild_type	Unmethylated	Male	high
TCGA.28.2502	12.6059	GBM	Primary	Mesenchymal	NON G-CIMP	0.7	0	Wild_type	Unmethylated	Male	high
TCGA.28.2506	10.8642	GBM	Primary	Classical	NON G-CIMP	6.7	0	Wild_type	Methylated	Female
TCGA.28.2509	10.7038	GBM	Primary	Mesenchymal	NON G-CIMP	4.8	0	Wild_type	Methylated	Female
TCGA.28.2513	12.8611	GBM	Primary	Mesenchymal	NON G-CIMP	7.3	0	Wild_type	Unmethylated	Female	high
TCGA.28.2514	10.5798	GBM	Primary	Classical	NON G-CIMP	5.3	0	Wild_type	Unmethylated	Male	low
TCGA.28.5204	5.2678	GBM	Primary	Proneural	NON G-CIMP	14.9	1	Wild_type	Unmethylated	Male	low
TCGA.28.5207	8.2075	GBM	Primary	Mesenchymal	NON G-CIMP	11.3	1	Wild_type	Unmethylated	Male	low
TCGA.28.5208	8.5515	GBM	Primary	Mesenchymal	NON G-CIMP	17.9	1	Wild_type	Methylated	Male	low
TCGA.28.5209	10.1745	GBM	Primary	Mesenchymal	NON G-CIMP	2.5	0	Wild_type	Methylated	Female	low
TCGA.28.5213	9.5353	GBM	Primary	Mesenchymal	NON G-CIMP	31.3	0	Wild_type	Unmethylated	Male	low
TCGA.28.5214	8.4813	GBM	Primary	Mesenchymal	NON G-CIMP	23.4	1	Wild_type	Unmethylated	Male	low
TCGA.28.5215	10.0483	GBM	Primary	Mesenchymal	NON G-CIMP	11	1	Wild_type	Methylated	Female	low
TCGA.28.5216	7.3352	GBM	Primary	Mesenchymal	NON G-CIMP	13.6	0	Wild_type	Unmethylated	Male	low
TCGA.28.5218	8.8034	GBM	Primary	Mesenchymal	NON G-CIMP	5.2	1	Wild_type	Unmethylated	Male	low
TCGA.28.5219	11.7003	GBM	Primary	Classical	NON G-CIMP	22.7	0	Wild_type	Methylated	Female
TCGA.28.5220	11.2118	GBM	Primary	Classical	NON G-CIMP	10.5	0	Wild_type	Unmethylated	Male
TCGA.28.6450	11.783	GBM	Primary	Classical	NON G-CIMP	5.4	1	Wild_type	Unmethylated	Male
TCGA.32.1970	11.225	GBM	Primary	Classical	NON G-CIMP	15.4	1	Wild_type	Unmethylated	Male
TCGA.32.1976	11.715	GBM	Primary	Proneural	NON G-CIMP	0.5	1	Wild_type	Methylated	Male
TCGA.32.1977	11.5691	GBM	Primary	Mesenchymal	NON G-CIMP	0.1	0	Wild_type	Methylated	Female
TCGA.32.1979	12.7716	GBM	Primary	Classical	NON G-CIMP	19.5	1	Wild_type	Methylated	Female	high
TCGA.32.1980	12.3674	GBM	Primary	Proneural	NON G-CIMP	1.2	1	Wild_type	Unmethylated	Male	high
TCGA.32.1982	12.2608	GBM	Primary	Classical	NON G-CIMP	4.7	1	Wild_type	Methylated	Female	high
TCGA.32.1986	11.3368	GBM	Primary	Mesenchymal	NON G-CIMP	12.7	1	Wild_type	Unmethylated	Male
TCGA.32.1991	11.7621	GBM	Primary	Classical	NON G-CIMP	16.9	1	Wild_type	Unmethylated	Male
TCGA.32.2491	12.9254	GBM	Primary	Mesenchymal	NON G-CIMP	12.2	1	Wild_type	Unmethylated	Male	high
TCGA.32.2494	12.5532	GBM	Primary	Mesenchymal	NON G-CIMP	20.8	1	Wild_type	Methylated	Female	high
TCGA.32.2495	12.2532	GBM	Primary	Classical	NON G-CIMP	15	1	Wild_type	Unmethylated	Female	high
TCGA.32.2615	10.687	GBM	Primary	Mesenchymal	NON G-CIMP	15.9	1	Wild_type	Unmethylated	Male
TCGA.32.2632	12.3259	GBM	Primary	Classical	NON G-CIMP	8.8	1	Wild_type	Unmethylated	Male	high
TCGA.32.2634	10.9169	GBM	Primary	Proneural	NON G-CIMP	22.8	0	Wild_type	Methylated	Male
TCGA.32.2638	11.9834	GBM	Primary	Classical	NON G-CIMP	25.2	1	Wild_type	Methylated	Male
TCGA.32.4209	11.5236	GBM	Primary	Mesenchymal	NON G-CIMP	20.3	1	Wild_type	Methylated
TCGA.32.4210	10.6352	GBM	Primary	Proneural	NON G-CIMP	3.7	1	Wild_type	Unmethylated	Male	low
TCGA.32.4211	12.2961	GBM	Primary	Proneural	NON G-CIMP	12.6	1	Wild_type	Unmethylated	Male	high
TCGA.32.4213	12.31	GBM	Primary	Mesenchymal	NON G-CIMP	19.9	0	Wild_type	Methylated	Female	high
TCGA.32.4719	12.0021	GBM	Primary	Classical	NON G-CIMP	10.8	1	Wild_type	Unmethylated	Male
TCGA.32.5222	8.8102	GBM	Primary	Proneural	NON G-CIMP	19.2	1	Wild_type	Methylated	Male	low
TCGA.41.2571	10.8192	GBM	Primary	Proneural	NON G-CIMP	0.8	1	Wild_type	Unmethylated	Male
TCGA.41.2572	11.767	GBM	Primary	Classical	NON G-CIMP	13.3	1	Wild_type	Unmethylated	Male
TCGA.41.2573	10.8522	GBM	Primary	Proneural	NON G-CIMP	8.9	0	Wild_type	Methylated	Male
TCGA.41.2575	10.0064	GBM	Primary	Proneural	NON G-CIMP	9.5	1	Wild_type	Unmethylated	Male	low
TCGA.41.3392	11.0175	GBM	Primary	Classical	NON G-CIMP	1	1	Wild_type	Unmethylated	Male
TCGA.41.3393	12.0853	GBM	Primary	Mesenchymal	NON G-CIMP	4.4	1	Wild_type	Unmethylated	Female
TCGA.41.3915	12.1476	GBM	Primary	Mesenchymal	NON G-CIMP	11.8	1	Wild_type	Methylated	Male
TCGA.41.4097	12.0987	GBM	Primary	Mesenchymal	NON G-CIMP	0.2	1	Wild_type	Unmethylated	Female
TCGA.41.5651	9.771	GBM	Primary	Proneural	NON G-CIMP	15.1	1	Wild_type	Methylated	Female	low
TCGA.76.4925	9.3765	GBM	Primary	Proneural	NON G-CIMP	4.8	1	Wild_type	Methylated	Male	low
TCGA.76.4926	11.3914	GBM	Primary	Mesenchymal	NON G-CIMP	4.5	1	Wild_type	Unmethylated	Male
TCGA.76.4927	11.317	GBM	Primary	Classical	NON G-CIMP	17.6	1	Wild_type	Unmethylated	Male
TCGA.76.4928	11.5938	GBM	Primary	Classical	NON G-CIMP	3.1	1	Wild_type	Methylated	Female
TCGA.76.4929	10.0896	GBM	Primary	Proneural	NON G-CIMP	3.6	1	Wild_type	Methylated	Female	low
TCGA.76.4931	11.1104	GBM	Primary	Classical	NON G-CIMP	9.2	1	Wild_type	Unmethylated	Female
TCGA.76.4932	10.1693	GBM	Primary	Proneural	NON G-CIMP	47.9	1	Wild_type	Methylated	Female	low
TCGA.76.4934	11.4382	GBM	Primary	Proneural	NON G-CIMP	2.5	1	Wild_type	Methylated	Female
TCGA.76.4935	11.3724	GBM	Primary	Proneural	NON G-CIMP	36.9	1	Wild_type	Methylated	Female
TCGA.76.6191	12.0062	GBM	Primary	Proneural	NON G-CIMP	16.7	1	Wild_type	Unmethylated	Male
TCGA.76.6192	12.3646	GBM	Primary	Proneural	NON G-CIMP	3.3	1	Wild_type	Unmethylated	Male	high
TCGA.76.6193	12.7216	GBM	Primary	Mesenchymal	NON G-CIMP	2.7	1	Wild_type	Unmethylated	Male	high
TCGA.76.6282	12.7345	GBM	Primary	Mesenchymal	NON G-CIMP	17.1	1	Wild_type	Unmethylated	Male	high
TCGA.76.6285	11.4973	GBM	Primary	Proneural	NON G-CIMP	8.3	1	Wild_type	Unmethylated	Female
TCGA.81.5910	11.348	GBM	Primary	Classical	NON G-CIMP	1.6	1	Wild_type	Unmethylated	Male
TCGA.87.5896	11.3609	GBM	Primary	Classical	NON G-CIMP	26.3	0	Wild_type	Unmethylated	Female

## Sheet: Fig. 2E
Hypoxia	Complement	Dataset
0.00404346739080085	-0.0311265886308165	UKF242_T
0.22314428603211	0.127936882909872	UKF242_T
0.183958829992301	0.124543337115687	UKF242_T
-0.116200019060171	-0.24885954228577	UKF242_T
0.147007708025743	0.133363303987719	UKF242_T
0.256331072807389	0.203465553224515	UKF242_T
0.277219553179553	0.182127639143596	UKF242_T
0.250843546113709	0.112378187642792	UKF242_T
0.08960955099488	0.160836288883288	UKF242_T
0.076395248157131	-0.0068751360524207	UKF242_T
0.017535135744526	0.0922497810594395	UKF242_T
0.0605340616057393	0.185308673089118	UKF242_T
-0.00477371525423574	0.0934935971523419	UKF242_T
-0.048002395837663	-0.0753048828981696	UKF242_T
-0.154418435353723	-0.208118897894078	UKF242_T
0.179842483127357	0.0802379342345572	UKF242_T
-0.171151491545421	-0.194979455571001	UKF242_T
0.0394700021564195	0.0530174616318733	UKF242_T
-0.0695388237883765	-0.0657102732172867	UKF242_T
0.229547794762652	0.122865874265635	UKF242_T
0.0772607831973284	-0.0414154179737824	UKF242_T
-0.0430236542254987	0.117706659808394	UKF242_T
0.0763610861901708	0.128390572407846	UKF242_T
0.0059272998946369	0.0426018504198153	UKF242_T
-0.0471011595912181	0.142202596132984	UKF242_T
0.00234155083714906	-0.151164079127523	UKF242_T
-0.0917951205127736	-0.0279439676103093	UKF242_T
0.181712215766655	-0.0448137945110768	UKF242_T
0.216836662182672	0.0971406688422836	UKF242_T
0.186734824960195	0.0674211770015988	UKF242_T
0.00920621413520748	0.155436829797142	UKF242_T
0.155092164035305	0.109790848158275	UKF242_T
0.168266801551633	0.201495845193257	UKF242_T
0.259820616601765	0.248354179733561	UKF242_T
0.0847396611682021	0.269423901446051	UKF242_T
0.1458190732352	0.132340615702289	UKF242_T
0.0151244422793807	0.048690558390487	UKF242_T
0.0474002493966509	0.146855618299922	UKF242_T
0.208002326617128	0.20924250601723	UKF242_T
0.205879142957176	0.0972342720788013	UKF242_T
-0.0653200266799407	0.0768472885620223	UKF242_T
0.0112044439642545	-0.080686620405944	UKF242_T
0.051547404554382	0.031813351033089	UKF242_T
0.162923852278266	0.287899745920321	UKF242_T
-0.0770396235982115	0.152093812754336	UKF242_T
0.12828060628884	0.0800046057464684	UKF242_T
0.0520543879340644	0.169590885368913	UKF242_T
-0.00177879097805364	-0.0934861891266893	UKF242_T
-0.247772462455858	-0.169732869069433	UKF242_T
0.0192011722664237	0.0585618030311287	UKF242_T
-0.0658015649684248	0.0583784884510917	UKF242_T
0.00479211480985752	0.215341441540458	UKF242_T
0.204469614244159	0.158667285584261	UKF242_T
0.0546561341218591	0.127591997552572	UKF242_T
-0.00466825716643598	-0.0888831602937925	UKF242_T
0.161495939904939	0.0595393019243423	UKF242_T
-0.00751796730934702	-0.000888417905888836	UKF242_T
0.161655154157047	0.0704997436412335	UKF242_T
0.0574899588171599	0.0889987879556336	UKF242_T
-0.0564867497661984	0.058509972902573	UKF242_T
0.140909649464545	0.0380503155689304	UKF242_T
0.319422526905879	0.166482106951441	UKF242_T
0.0828091373709216	0.0666268170192027	UKF242_T
0.0371612046425328	0.0200377991390218	UKF242_T
0.412685986622245	0.147101311693999	UKF242_T
0.277205995341462	0.339112631163269	UKF242_T
-0.0619210088301051	-0.0244627295555878	UKF242_T
0.189930627709481	0.147527609094486	UKF242_T
-0.180482028047927	-0.224070694015961	UKF242_T
0.253994967775638	0.0749743844268332	UKF242_T
-0.243089768303594	-0.282635779196221	UKF242_T
-0.0644867069308335	-0.0223763784162551	UKF242_T
0.149354034877507	0.228088934213059	UKF242_T
0.260047670345241	0.189849404155325	UKF242_T
0.235963949077589	0.160584055265345	UKF242_T
0.0972903280842763	-0.0728004814882925	UKF242_T
-0.0902193892079186	-0.113125923201028	UKF242_T
-0.03291317204957	-0.011854564691859	UKF242_T
-0.00922172091281316	0.0891492078553352	UKF242_T
0.0767684836409109	0.189712421961278	UKF242_T
0.247091769756578	0.228805584604377	UKF242_T
0.11086473042338	0.019453499416098	UKF242_T
0.0372225729160325	0.117773999171762	UKF242_T
-0.0299488082965918	0.13734960222756	UKF242_T
-0.0597982172434254	-0.0741117609201016	UKF242_T
0.169295063137097	0.127321544095943	UKF242_T
0.0933840856292175	0.05935958271633	UKF242_T
0.0772358001527667	0.100917713965313	UKF242_T
0.0207530774303672	0.0786461466936778	UKF242_T
-0.185888850317353	-0.029857285070092	UKF242_T
0.171767715840212	0.142869861137882	UKF242_T
0.12830096085723	0.18472526250961	UKF242_T
0.0551470547550637	0.0839036550785775	UKF242_T
-0.0374947289604339	0.118263679797919	UKF242_T
0.198411399347662	0.314982097567352	UKF242_T
-0.0188949817457871	0.0958286319562054	UKF242_T
-0.0827999906979172	-0.089405344433726	UKF242_T
0.283755919933841	0.236064325162701	UKF242_T
0.22428692335758	0.174612615716076	UKF242_T
-0.154936214643135	-0.118325513451737	UKF242_T
0.019149394613111	-0.151541061917426	UKF242_T
-0.0807634442839617	-0.0776962165704182	UKF242_T
0.215456684973249	-0.0322147691163865	UKF242_T
-0.0561992675618029	-0.169718474534992	UKF242_T
-0.064736108790166	0.0322386592750399	UKF242_T
0.162255657506988	0.0924694970269661	UKF242_T
0.0108463747239296	0.0445924029763435	UKF242_T
0.0839103420531695	0.145407396814571	UKF242_T
-0.0201546892344213	0.105162385816826	UKF242_T
-0.0836742052611782	-0.0118054320919949	UKF242_T
-0.0149946220292176	-0.0523028159497311	UKF242_T
-0.0119462227222972	-0.00670627339797373	UKF242_T
0.00562204932923405	0.234655956980536	UKF242_T
-0.0163726969432189	-0.0449227004105799	UKF242_T
-0.0148235057471036	-0.147201020740742	UKF242_T
0.127153787754325	0.128329483640869	UKF242_T
-0.149929049503797	0.00673941306975542	UKF242_T
0.154125574934565	0.236078929603427	UKF242_T
-0.0125081259222685	-0.0303816771646319	UKF242_T
0.118775559385655	-0.0655043648915446	UKF242_T
-0.0253112676549218	-0.135855840985705	UKF242_T
0.0624404365948014	0.070114693410329	UKF242_T
-0.0871565250434732	-0.148791336660146	UKF242_T
0.0762042073604094	0.148811825584427	UKF242_T
-0.045759019427143	-0.0627017720974771	UKF242_T
0.111452136868529	0.124343144212708	UKF242_T
-0.0233557991349526	-0.109787829094241	UKF242_T
0.216801785481797	0.150450618058229	UKF242_T
0.0651327763616829	-0.0605741020379258	UKF242_T
-0.0862511130748343	-0.0844813398565859	UKF242_T
0.0746974161976419	0.00546974114231871	UKF242_T
0.142738028886837	0.197499183360229	UKF242_T
0.00193973902866244	0.179592047825293	UKF242_T
0.0340453204502895	0.0712464271974825	UKF242_T
0.0605411323657139	-0.0461645140465067	UKF242_T
0.0441917329407573	-0.0431434442020179	UKF242_T
0.0540659223449461	0.172888881038772	UKF242_T
0.0701904770962601	0.194495522823424	UKF242_T
-0.0319836061442744	-0.0477164570270619	UKF242_T
0.0632319221157271	0.0213742574759274	UKF242_T
-0.0103156898144205	0.118261834547907	UKF242_T
0.024480915546655	0.000525905175758959	UKF242_T
-0.122719628209649	0.0693968486999722	UKF242_T
0.164154407890031	0.135315670403943	UKF242_T
-0.105428842966474	-0.036118385837236	UKF242_T
0.276155023427339	0.100399627686066	UKF242_T
-0.0693712948511861	-0.0199055998720293	UKF242_T
-0.0194310995793513	0.0170468073640824	UKF242_T
0.207798622432274	0.157533149711812	UKF242_T
-0.133803814883193	-0.0961842956548737	UKF242_T
-0.112212549962036	0.0510452629737209	UKF242_T
0.0533673393035488	0.0690246172676673	UKF242_T
-0.0476310553366947	0.0144114822251392	UKF242_T
0.0105135819407124	0.00708279165535413	UKF242_T
-0.00483277915981787	0.0729244083735285	UKF242_T
-0.109443068748101	-0.0888848222221806	UKF242_T
-0.0235949585198154	0.0328512844695489	UKF242_T
-0.0311250482611073	0.208704276993724	UKF242_T
0.18085808646734	0.272082223678343	UKF242_T
0.0696846092380116	0.112409701077509	UKF242_T
0.228690263147225	0.417072190596571	UKF242_T
0.250005521990704	0.0471281606040501	UKF242_T
0.0579714332748274	0.0536054916957041	UKF242_T
-0.101177244836162	-0.0249699657470856	UKF242_T
-0.0236836738560572	0.00889044231854703	UKF242_T
0.27086942754999	0.217483818869174	UKF242_T
0.111212089162257	0.100904835190022	UKF242_T
-0.0342383868929731	0.212153176863036	UKF242_T
-0.181791864182636	-0.214449351653699	UKF242_T
0.135187557568151	0.100629673600889	UKF242_T
-0.0315284260004375	-0.154283705389593	UKF242_T
-0.0174982021549838	0.135669158754538	UKF242_T
0.0128057260922926	0.117989427045124	UKF242_T
0.0727914364316976	-0.0611148029470904	UKF242_T
-0.00952110848542557	-0.0359219540068088	UKF242_T
-0.099318781882783	-0.153239502575504	UKF242_T
0.187701594396903	0.261489571617369	UKF242_T
0.013206186356913	0.0152629162388823	UKF242_T
0.0126204678471876	0.0905465788287402	UKF242_T
0.166059693076485	0.26569335483435	UKF242_T
0.265391693745337	0.192948774524544	UKF242_T
-0.161591876201942	-0.0875075938546127	UKF242_T
-0.0781196835279726	-0.110693214237557	UKF242_T
0.0236661427058755	0.158737661585367	UKF242_T
0.01289526232603	0.251623427277667	UKF242_T
-0.100782261832741	-0.0500539723406051	UKF242_T
0.12069954946007	0.289558555142858	UKF242_T
0.208503830178653	-0.044180345616556	UKF242_T
0.0111936365593858	-0.00217767307972057	UKF242_T
0.0609382193210513	0.114694741288828	UKF242_T
-0.0809893197583093	-0.140174873162945	UKF242_T
-0.138869032751887	-0.111632176656889	UKF242_T
0.217598443263725	0.144098550594006	UKF242_T
0.272107756740724	0.201102110752593	UKF242_T
-0.102194009990908	-0.0827648412009467	UKF242_T
-0.0904679582791876	0.116685159913041	UKF242_T
-0.055496375151885	0.0502770968873234	UKF242_T
0.00758562672538737	-0.0372179842301249	UKF242_T
-0.222886771236821	-0.152507560062432	UKF242_T
-0.0191554094610588	0.0182631908273663	UKF242_T
-0.14790911914	-0.0278684678439371	UKF242_T
-0.00636839715388029	-0.0589892197382601	UKF242_T
0.139933085818682	0.123690393361164	UKF242_T
-0.106684930030353	0.0512577287509891	UKF242_T
-0.0966581228557051	0.0311005335915089	UKF242_T
0.164259035200704	0.129197920763524	UKF242_T
-0.166289753001409	0.0502638789383178	UKF242_T
-0.0793056775837315	-0.0502679292745788	UKF242_T
0.210637087989431	0.0332469986035701	UKF242_T
0.199321532895819	0.0654699223925946	UKF242_T
-6.89303462787601e-05	0.0292472770383074	UKF242_T
0.0476390789714648	-0.0180810458555992	UKF242_T
0.0153676572859674	0.105037429313158	UKF242_T
0.147352469020373	0.113599512965143	UKF242_T
-0.0603453204009516	-0.0627429858417399	UKF242_T
-0.00290753892164286	-0.128689320443996	UKF242_T
0.00214861837279821	-0.0803973724095495	UKF242_T
-0.201624609705834	-0.165522491947449	UKF242_T
-0.103872816300518	-0.179163272423918	UKF242_T
-0.000267772059963455	-0.0299732892395074	UKF242_T
-0.00915442672203856	-0.00301067014710005	UKF242_T
-0.138485395580097	0.100203786225782	UKF242_T
-0.0872323271379515	-0.229153221741926	UKF242_T
0.0755309927893108	0.257821956971337	UKF242_T
-0.220063603241378	-0.0629994273058303	UKF242_T
-0.116309264570146	-0.212092997065552	UKF242_T
-0.0649342694987118	-0.0916754627748813	UKF242_T
0.133887852688032	0.160870658381922	UKF242_T
0.075644734027982	0.0452952107722933	UKF242_T
0.0753881211741395	0.231350674056765	UKF242_T
0.0384230879785628	0.0185888844972308	UKF242_T
0.277266081088603	0.16384126895688	UKF242_T
-0.191953761593044	-0.0552479028480897	UKF242_T
0.248920228787877	0.145327072874189	UKF242_T
-0.040446131794498	-0.0719666952402594	UKF242_T
0.315901077005351	0.0240544950084786	UKF242_T
0.197211819863048	0.195626725171651	UKF242_T
-0.00363332227851412	-0.144668122872869	UKF242_T
0.350578869675219	-0.0178439754304857	UKF242_T
0.1514275603012	-0.0533972203755573	UKF242_T
-0.0728468782189789	-0.1314322164859	UKF242_T
-0.068300738300857	-0.0708874217962113	UKF242_T
0.107376546215929	0.0797674628390977	UKF242_T
-0.191396347677309	-0.247198108673945	UKF242_T
0.00522605181817773	0.0968546385557006	UKF242_T
0.131424473474818	0.145422015662807	UKF242_T
0.0446174078925342	0.166968901216588	UKF242_T
0.00704698543773039	0.0129608580467796	UKF242_T
-0.0824116305460991	0.0194940549305762	UKF242_T
0.169465455292434	0.209193926104739	UKF242_T
0.0765718295925865	-0.0682413783981161	UKF242_T
0.14926338365919	-0.0183680094122621	UKF242_T
0.0895070778563831	0.143977661043725	UKF242_T
-0.18984280409196	-0.108726582631413	UKF242_T
0.0478215333462492	0.0145356823591044	UKF242_T
0.136922380650564	-0.0280659597772862	UKF242_T
-0.138800252808916	-0.130163318679617	UKF242_T
-0.0598760763901745	-0.140471263021727	UKF242_T
0.292632593753855	0.151629951371569	UKF242_T
-0.0814196300047149	-0.110207446939552	UKF242_T
-0.00268987314643324	-0.0355233154796424	UKF242_T
-0.116676122607828	-0.0582764912454033	UKF242_T
-0.000754548321260949	-0.106006013234033	UKF242_T
-0.140731306999139	-0.101816605457203	UKF242_T
0.0482025203550945	-0.028690730644039	UKF242_T
-0.0880300152241137	-0.0382782679856575	UKF242_T
0.274087225310937	0.130868025797751	UKF242_T
-0.0120593880823586	0.0699961792095612	UKF242_T
-0.113495221155123	-0.180860354651254	UKF242_T
0.292361709286918	0.0893775423746046	UKF242_T
0.0845573860919294	-0.0338396414344858	UKF242_T
-0.0282550225792224	-0.0435212989333555	UKF242_T
0.121158141531102	0.0869372213573634	UKF242_T
-0.0823175712335167	0.00950729405729313	UKF242_T
-0.0952742497943113	0.0333162207482471	UKF242_T
-0.225704912844531	-0.00400391914571914	UKF242_T
-0.00673296562338872	0.0501572998085924	UKF242_T
-0.117261257609519	-0.0826600207191942	UKF242_T
0.395585264111482	0.118712336655098	UKF242_T
0.125199141812381	0.0577659976849836	UKF242_T
0.0897071870765125	0.0658118943545592	UKF242_T
-0.143629635288356	-0.141756005541406	UKF242_T
0.105826764839901	0.105667917546675	UKF242_T
-0.158279982493429	-0.161567561900313	UKF242_T
-0.0931248094653953	0.0400597124782123	UKF242_T
0.0100333245434457	-0.0442233684037419	UKF242_T
0.192433779812217	0.183662851561508	UKF242_T
0.139958904234495	-0.0319492296911945	UKF242_T
-0.0394072997498061	0.00102595696115429	UKF242_T
0.0812308408425373	-0.0296913998856702	UKF242_T
-0.0884919683917731	-0.192794430213903	UKF242_T
-0.129504086433724	-0.174231824811395	UKF242_T
0.121949236391712	0.108916477904174	UKF242_T
0.174928367223485	0.0267452482551809	UKF242_T
-0.0322585818357434	0.0245381402167244	UKF242_T
-0.0607014202070861	-0.0976006938269835	UKF242_T
0.160682234289088	0.210703509463087	UKF242_T
-0.133926730937451	-0.0384377206661988	UKF242_T
-0.0244260892233969	-0.154636314126837	UKF242_T
0.120112082171908	0.0712365076035222	UKF242_T
-0.0964061759944696	-0.129760278666614	UKF242_T
-0.0621882308258637	-0.00717080003458331	UKF242_T
0.0469795493384491	0.109535408954892	UKF242_T
0.0130040887785382	-0.0143381411352408	UKF242_T
0.0767753537153672	0.0129139107771792	UKF242_T
0.0917711179762979	0.0511168300236095	UKF242_T
0.0109596137592707	0.162332288316233	UKF242_T
0.205403569318282	0.111987737034021	UKF242_T
-0.0537770078630879	0.0414199608141191	UKF242_T
0.1219550538077	0.114634912769433	UKF242_T
-0.144009631000163	-0.0899127639058225	UKF242_T
-0.00741618085013799	0.171213752788847	UKF242_T
0.0513553148763067	0.0244185786997126	UKF242_T
-0.167991177742831	-0.0893377336863214	UKF242_T
0.0643190599764731	0.112369242602413	UKF242_T
-0.125877347958367	0.0137985119041682	UKF242_T
-0.199291425111557	-0.101379977334272	UKF242_T
0.106229396267607	0.0688328416672397	UKF242_T
0.0857658094906986	0.118067714497873	UKF242_T
-0.212787191134008	-0.233340398232856	UKF242_T
-0.0614299103988748	0.0307633441243809	UKF242_T
0.115292380055239	0.0619710535985038	UKF242_T
-0.00835250464562076	0.0712027160505847	UKF242_T
-0.213685758822548	-0.152966716033129	UKF242_T
-0.00761969803334864	-0.0815735633480057	UKF242_T
0.192790678242863	0.113890295927232	UKF242_T
-0.0217014394752997	0.132589039617569	UKF242_T
0.0824382895900634	0.207745554818891	UKF242_T
-0.0514720042948833	-0.130527346977683	UKF242_T
-0.0852231034651893	-0.165722790293921	UKF242_T
-0.0689607387041433	0.0178536356124012	UKF242_T
0.00814341596082394	0.0479760327165204	UKF242_T
0.121019626831124	0.171941215239306	UKF242_T
0.0100202705259723	-0.0173899315724878	UKF242_T
0.227220837317299	0.0315257403292021	UKF242_T
0.0472425306498166	0.241194839319934	UKF242_T
-0.198149356001278	0.00612035591210659	UKF242_T
-0.0105423692059071	-0.0138505342408057	UKF242_T
0.0252655768652593	-0.164884710585274	UKF242_T
-0.0704024871132855	-0.205947235084608	UKF242_T
0.173424920424033	0.0464187728537878	UKF242_T
-0.0114894718989187	0.059292868126274	UKF242_T
-0.0484239774395735	-0.0139605189812887	UKF242_T
0.0112272537985268	-0.0522740729634607	UKF242_T
0.0621211462825238	0.167598940479974	UKF242_T
-0.0749849485380533	0.091900214326178	UKF242_T
0.165173393532211	0.228697664149136	UKF242_T
0.275238248395471	0.02939726471277	UKF242_T
0.105588865583648	0.0603933804986989	UKF242_T
-0.276276030299306	-0.133120247801729	UKF242_T
-0.109343353706305	-0.0652298556518248	UKF242_T
0.0576517989137734	0.0803042996821593	UKF242_T
0.0787941187926462	0.128660220195965	UKF242_T
-0.143912469219113	-0.0211566365283355	UKF242_T
-0.257555693278255	-0.101607949016973	UKF242_T
-0.149102173232239	-0.185053969534601	UKF242_T
0.360169601045905	0.178100539369096	UKF242_T
-0.0626287802150643	-0.160832767081843	UKF242_T
0.24212205032677	0.239609954365356	UKF242_T
0.15587932184846	0.0875885360508743	UKF242_T
-0.0185060095991171	0.0910212670267301	UKF242_T
0.0598399568604326	0.00196986700220584	UKF242_T
-0.000365566926449459	0.0164273193915626	UKF242_T
0.0437058158571495	0.185621818807808	UKF242_T
-0.0665636931179975	-0.026040989705937	UKF242_T
-0.174220385635774	-0.192703282073268	UKF242_T
-0.0589926959214276	-0.162628692184807	UKF242_T
-0.115663978129113	-0.160714942411468	UKF242_T
0.0170894412166788	0.139395556966223	UKF242_T
-0.039697425173908	-0.181715795876636	UKF242_T
0.0349402856987412	-0.0130126567663772	UKF242_T
0.0547133963969531	-0.0891906881172325	UKF242_T
0.00224868053102443	-0.0984712014175578	UKF242_T
-0.0942445480882729	-0.127499863509938	UKF242_T
0.199520440418167	0.187295055799177	UKF242_T
0.00188511861475417	-0.0525380879539888	UKF242_T
-0.189182746242436	-0.0283029591028495	UKF242_T
0.0733750232907994	0.0205379303591518	UKF242_T
-0.160255721014646	-0.194717291298472	UKF242_T
0.100184768642569	0.194558900173582	UKF242_T
-0.0304302414928639	-0.0598424211851973	UKF242_T
-0.117611212591197	-0.0615139831877617	UKF242_T
-0.0750982279347094	0.0637352905368653	UKF242_T
-0.11348524954977	-0.192791376365138	UKF242_T
-0.0628791317202128	-0.130004253886041	UKF242_T
0.0325855981213266	-0.0322222063135842	UKF242_T
-0.16899620577958	-0.101749647607984	UKF242_T
-0.182063172170339	-0.0564107174686751	UKF242_T
0.00876713684716255	-0.0595579036231564	UKF242_T
-0.191242137954715	-0.0651363595761047	UKF242_T
-0.0911489295673075	0.0714165131984793	UKF242_T
-0.00818443863138341	0.102635675028185	UKF242_T
0.0971919986294168	0.116983729825123	UKF242_T
-0.116694822428597	-0.142539615049588	UKF242_T
-0.0208364469357189	-0.137910467904659	UKF242_T
-0.022130337074571	-0.105650861247003	UKF242_T
-0.167035823376232	-0.202141165180365	UKF242_T
0.230804465271426	0.10312677843367	UKF242_T
-0.0238644908791202	-0.15298736377404	UKF242_T
0.0378706526993263	0.121819519321401	UKF242_T
0.0265679026653721	0.172817356231371	UKF242_T
0.0799414419679342	0.224187612362672	UKF242_T
-0.0551204734738069	-0.0148050118818418	UKF242_T
0.0181609913910426	0.129263220955189	UKF242_T
-0.121574975276529	-0.0526818665390232	UKF242_T
0.00570535331821624	-0.0289375430139962	UKF242_T
-0.157826388313035	-0.14323219393865	UKF242_T
-0.00644088927300753	0.0474430090446364	UKF242_T
0.055921282860472	0.209571638616912	UKF242_T
0.12923659712726	0.199830558871541	UKF242_T
-0.080744831147474	-0.0218568176871394	UKF242_T
0.00429569741054766	-0.13708081849338	UKF242_T
8.981370084715e-05	-0.0226778957987496	UKF242_T
-0.197159565433132	-0.048844279954864	UKF242_T
0.145753714661174	0.0251888791115701	UKF242_T
0.0813700688994879	0.0647440711804723	UKF242_T
-0.0594596407989252	-0.0191675815550497	UKF242_T
0.00642060625693111	0.0259250174805702	UKF242_T
-0.00678347009574932	-0.045747297966998	UKF242_T
0.410365630758848	0.123149421050657	UKF242_T
0.0808029116672634	0.147474095867537	UKF242_T
0.0372249856812296	-0.176998841275087	UKF242_T
0.0529364995502574	0.162749477587604	UKF242_T
-0.179293720254121	-0.135297818593174	UKF242_T
0.202184808248408	0.191494056304841	UKF242_T
0.0365304204819933	-0.0719605383876332	UKF242_T
0.0717719232255546	0.175388067939073	UKF242_T
-0.0770211077545894	-0.0375075177744413	UKF242_T
-0.14237446293328	-0.131551323627	UKF242_T
-0.196874934076657	-0.279716171237047	UKF242_T
-0.0157248818079866	-0.00966732934504803	UKF242_T
-0.0295779111615328	0.00159002926534983	UKF242_T
-0.085909322195615	-0.262931201532431	UKF242_T
0.0979783354981794	0.053108425790513	UKF242_T
0.203196545098618	0.0680628005573953	UKF242_T
-0.0561911327856664	0.0753952993615807	UKF242_T
-0.115548803681592	-0.201718165453389	UKF242_T
0.0931397649907877	0.121899447086077	UKF242_T
0.103241439506947	0.116044068543489	UKF242_T
-0.213472897407452	-0.187745609596568	UKF242_T
0.0515117233229817	-0.105361548093876	UKF242_T
-0.072301313538014	0.0195294910729923	UKF242_T
-0.0840212069002034	0.0134882654412791	UKF242_T
-0.159133362672152	-0.0887998259528272	UKF242_T
-0.230719283064434	-0.126323913011677	UKF242_T
-0.136055418249006	-0.0599808816286014	UKF242_T
0.0329128301895341	0.172985127369838	UKF242_T
0.137394795787646	0.270590168975879	UKF242_T
-0.0766154608107104	-0.0629341456641237	UKF242_T
0.00236318543402386	-0.0674085989200871	UKF242_T
0.0852029839417088	0.0292190427100872	UKF242_T
-0.0941700151757623	-0.083242693537014	UKF242_T
-0.164721027259973	-0.100874144091384	UKF242_T
0.0464072982036861	0.0534370492557467	UKF242_T
0.101706081532924	-0.0589063162269012	UKF242_T
0.0737427190280765	-0.0575438270856369	UKF242_T
-0.0720122875211986	-0.137476191597996	UKF242_T
-0.0526677937761262	-0.0171410541425109	UKF242_T
0.0789909270921887	-0.0464927957395653	UKF242_T
-0.126483718561411	-0.181652253609548	UKF242_T
0.12818280730468	0.0437342878381943	UKF242_T
-0.0370736083493687	0.0960357383057741	UKF242_T
-0.117834033707374	-0.174702879141887	UKF242_T
-0.00795467760758078	0.10456655471075	UKF242_T
0.202760849573447	0.0657171556850264	UKF242_T
0.0553176466342372	0.125332818020212	UKF242_T
0.109934687700788	0.108285520043431	UKF242_T
-0.0235622264420131	-0.050973728962241	UKF242_T
-0.153288487240358	0.0236042581880888	UKF242_T
-0.249839412974887	-0.217438781066259	UKF242_T
0.0441710157500055	0.0415245975775066	UKF242_T
0.0148906250209334	-0.0821125072959481	UKF242_T
-0.028662596181306	0.0416600478392075	UKF242_T
0.146643612392443	0.0895637109925062	UKF242_T
0.00927782579764016	0.159786554508807	UKF242_T
-0.191617300083773	-0.1172062157506	UKF242_T
-0.000305283898908044	0.284650548686158	UKF242_T
0.14020283211318	0.217731244446603	UKF242_T
-0.0351302338567393	0.0368042568002995	UKF242_T
0.222690417362912	0.0123093615408655	UKF242_T
-0.098696955731486	0.0447504643312938	UKF242_T
0.0590052502741964	-0.00127027226517354	UKF242_T
-0.0590429386197531	0.0285661966558671	UKF242_T
-0.182408876669338	-0.206618831450565	UKF242_T
-0.014091304452033	-0.0396169196810793	UKF242_T
0.0544282702999944	0.170865853776086	UKF242_T
0.175475659896572	0.37358980866921	UKF242_T
-0.149352540273721	-0.157706123021909	UKF242_T
-0.0266695472375675	-0.112021779504165	UKF242_T
0.222146761799526	0.191404279829867	UKF242_T
-0.069661408579531	-0.0919168255401131	UKF242_T
-0.107180218550945	-0.000467323450956637	UKF242_T
-0.0992330439692136	-0.109537786838555	UKF242_T
0.19786555242958	0.133090749255383	UKF242_T
0.219897390723017	0.0488419995404769	UKF242_T
0.154254371671372	0.13208645440476	UKF242_T
-0.134953078360683	-0.0553638901224634	UKF242_T
0.0727725521830645	0.018310879795169	UKF242_T
0.0393821497537481	-0.00294044988448919	UKF242_T
-0.00935792364825267	-0.107387868574075	UKF242_T
0.00068394886647815	-0.0888795210869713	UKF242_T
0.273765646342077	0.213168850348951	UKF242_T
0.0243449187182762	-0.139766616889237	UKF242_T
0.234961136686963	0.193390494614623	UKF242_T
0.0939572134143595	0.0810448895940317	UKF242_T
0.228740177753463	0.0508836313398281	UKF242_T
0.0998799494057958	0.0329161144406734	UKF242_T
-0.0910922748413224	-0.0826821969891694	UKF242_T
-0.0189896748955104	-0.0798750650161696	UKF242_T
0.051580654832184	0.0630943795994166	UKF242_T
0.147345024763225	-0.00414538635650586	UKF242_T
0.242961856297009	0.123741769786701	UKF242_T
-0.138344718616159	-0.125673655718458	UKF242_T
-0.0341623452667732	-0.0529310079435233	UKF242_T
-0.0734249524225795	-0.0118929769281623	UKF242_T
0.018881541602583	0.175364447823883	UKF242_T
-0.031054740116682	-0.0937034127161631	UKF242_T
-0.14587570111463	-0.173794719687206	UKF242_T
0.0560669771859043	0.147515120695514	UKF242_T
-0.0968022387463475	-0.0618969405393989	UKF242_T
-0.0015767721565817	-0.02361104791174	UKF242_T
0.177656547732932	0.184075162845846	UKF242_T
-0.0969502905554198	-0.166783969445274	UKF242_T
0.164240817001369	-0.00450697945112069	UKF242_T
0.0625005128405435	0.212010595840361	UKF242_T
-0.02237075714535	-0.0716764255125417	UKF242_T
-0.12281542051779	-0.0894061614470466	UKF242_T
-0.145896003351753	0.087627584654264	UKF242_T
-0.139298523574435	-0.105447471205373	UKF242_T
0.0827100842645745	0.0947754747650937	UKF242_T
0.233642772026398	0.151454794989676	UKF242_T
-0.0435488878199322	-0.0855324058725092	UKF242_T
-0.0859605251749754	-0.035897566351582	UKF242_T
-0.13184875354615	-0.0037600851834295	UKF242_T
0.0831071366071293	0.147314794175209	UKF242_T
0.00730964109772662	0.112422075545941	UKF242_T
-0.11926967046495	-0.0583807907793474	UKF242_T
0.350193469670971	0.225181563779761	UKF242_T
-0.0667782100913939	0.0172224240388257	UKF242_T
-0.00714511219344095	-0.0740665865442816	UKF242_T
-0.117741499308196	0.0184799383158633	UKF242_T
0.00717449237941761	0.155688133597442	UKF242_T
-0.00860621023541921	-0.114744019840742	UKF242_T
0.0262317676130631	0.0438865474185933	UKF242_T
-0.0394624820905968	0.122389126250635	UKF242_T
0.261304037554592	0.116537215120824	UKF242_T
-0.0552732414463429	0.112915714363442	UKF242_T
0.198217947502119	0.0526855419174753	UKF242_T
0.230204773482367	0.116384390014102	UKF242_T
0.0547801916881006	0.0989274171847782	UKF242_T
-0.0173801371339444	-0.0870368921511223	UKF242_T
-0.0713276162094525	-0.105415112982854	UKF242_T
-0.101787512784376	-0.0207590125046519	UKF242_T
0.106040965284635	-0.0468353933885691	UKF242_T
-0.0129317369670282	-0.0824303539395481	UKF242_T
0.075581693948239	0.251639692965404	UKF242_T
-0.151393270839883	-0.161602160074981	UKF242_T
-0.0636226999751405	-0.172327100091783	UKF242_T
0.0795086120925571	-0.0371291490521475	UKF242_T
0.0302749709415498	-0.115512428291714	UKF242_T
0.104593390697371	-0.116668674837339	UKF242_T
-0.0894838806334357	-0.0869207090155122	UKF242_T
-0.149707840724528	-0.0966068431067356	UKF242_T
-0.0487728109466617	-0.0381562487298207	UKF242_T
0.0509611591477268	-0.0170979287185362	UKF242_T
0.038896350012839	-0.0144510019728759	UKF242_T
0.022863803456394	0.0539332471503338	UKF242_T
0.285813470267838	0.0603464933980564	UKF242_T
0.0647074064883891	0.327187236173071	UKF242_T
0.0321293188400949	0.142096178675034	UKF242_T
0.189610071404075	0.0387416498701418	UKF242_T
0.0162882829684489	0.0523637301591411	UKF242_T
0.0613467420668106	-0.0821614826516709	UKF242_T
0.0297567569980468	0.0554163774498138	UKF242_T
0.0550137331449853	-0.0173871861107062	UKF242_T
-0.149314559523363	-0.0715462567381929	UKF242_T
0.000244838345053957	0.0852882826091483	UKF242_T
-0.24975880119197	-0.271758797949142	UKF242_T
-0.0305054946759995	0.0544799462358636	UKF242_T
-0.0760226525636217	-0.144731964663156	UKF242_T
-0.0746195882683914	-0.102689426990033	UKF242_T
-0.0755055632799176	-0.171455994740398	UKF242_T
0.0377057488066696	0.0164236420623378	UKF242_T
-0.0382641320134375	-0.162139995232573	UKF242_T
-0.00333755603812467	0.0440614471359219	UKF242_T
-0.187366530790398	-0.0816843545891065	UKF242_T
0.0411992803500434	0.0862928426695381	UKF242_T
-0.195323799153809	-0.00636808720847917	UKF242_T
-0.00234428985645956	0.0951980627782854	UKF242_T
0.106036492915848	0.206128919275454	UKF242_T
0.0154235137325927	0.00577295099038685	UKF242_T
-0.0221740572467296	0.0373006567902529	UKF242_T
-0.0533423137690653	-0.1437107857124	UKF242_T
0.243366715653994	0.198225231832585	UKF242_T
0.0242894670275494	-0.0246474627867284	UKF242_T
0.123554281526629	0.0457521726767051	UKF242_T
0.184207192275478	0.209965056285344	UKF242_T
-0.00946057420852835	-0.0128422210028614	UKF242_T
0.0171829334506957	-0.00607146818188184	UKF242_T
-0.0939698819164774	0.0620694215809558	UKF242_T
-0.0356156901296509	-0.0706149928630148	UKF242_T
-0.0219380481760896	-0.0358347548984747	UKF242_T
0.0923680344712955	0.115937906266156	UKF242_T
0.0150217396676755	0.115657972300913	UKF242_T
-0.274896630085986	-0.261377918472895	UKF242_T
0.250260355645641	0.127565635929493	UKF242_T
-0.151089416046676	-0.14001112056141	UKF242_T
-0.0483583867844354	-0.13076198407378	UKF242_T
0.13348335007246	0.13320213121658	UKF242_T
0.230994592003111	0.144185990585683	UKF242_T
0.0807310078492895	0.154580343136104	UKF242_T
-0.151421561907149	0.0575811742634844	UKF242_T
0.100675314390041	0.106641186067271	UKF242_T
-0.142711994947684	-0.0909053090408	UKF242_T
-0.0473815927816505	-0.0144655084082159	UKF242_T
0.014523642350016	-0.0481974249600923	UKF242_T
0.0387889933407203	-0.0220670456713399	UKF242_T
0.113131735819353	0.179543552792045	UKF242_T
-0.13705897662999	-0.168001857639573	UKF242_T
-0.145188802149202	-0.0206364009342205	UKF242_T
0.0338751166001374	0.0266890181969576	UKF242_T
-0.2016099174498	-0.0875128466952361	UKF242_T
-0.187135945192783	-0.16114043223151	UKF242_T
0.141787619766142	0.0429163780698814	UKF242_T
-0.0268603229449751	0.00813250409121987	UKF242_T
-0.211011384726649	-0.0107018726173664	UKF242_T
0.172564295316781	0.142343866265798	UKF242_T
-0.067090743524487	-0.216849086508972	UKF242_T
0.117521818003787	0.0979875688418406	UKF242_T
-0.0188481942800915	0.090938791302514	UKF242_T
-0.0437038610188845	-0.142649666258246	UKF242_T
0.121101177248219	0.0960991950771757	UKF242_T
0.0930048891268239	-0.0301824593249975	UKF242_T
0.259581128204302	0.223465488578111	UKF242_T
0.0520736309378571	0.189702052790016	UKF242_T
-0.0152397135577636	-0.15695057207428	UKF242_T
-0.105434875009601	-0.106558227942732	UKF242_T
-0.145884932407983	-0.0369628890963995	UKF242_T
-0.171831168175934	-0.122513916517496	UKF242_T
0.0541580546060302	0.114015665670687	UKF242_T
0.00394346197934671	0.0986459658372294	UKF242_T
-0.106283865655557	0.0109586720644002	UKF242_T
-0.104318090800666	-0.186726616772374	UKF242_T
-0.073169739050657	-0.0184491428319178	UKF242_T
0.0668674741592156	-0.080396371182864	UKF242_T
-0.0990329246242689	-0.202306226172522	UKF242_T
0.0315555252629312	-0.0251282953206211	UKF242_T
0.199306079526686	-0.00146372986259139	UKF242_T
-0.0478805642381884	-0.149278185710735	UKF242_T
0.191164859268903	0.196705074649895	UKF242_T
0.0949669825290586	0.0171228092823452	UKF242_T
-0.00128627509621353	-0.101686914812622	UKF242_T
-0.0304684615566835	0.0243841586105255	UKF242_T
0.00906754230926895	0.0904721401051973	UKF242_T
-0.0115941997669152	-0.0237927833452725	UKF242_T
0.118119203128738	0.0174990240849465	UKF242_T
0.0245811033873963	0.0831635061238972	UKF242_T
0.124520363971439	0.323152247171362	UKF242_T
0.354681753782227	0.191454373518147	UKF242_T
0.225406307261296	-0.00768150032264797	UKF242_T
-0.0386824043375144	-0.0374215969258427	UKF242_T
-0.18042467323959	-0.0718304948222583	UKF242_T
-0.0195054633938657	0.0849027206541609	UKF242_T
-0.104893232156915	-0.0145037003948834	UKF242_T
0.0312364471574692	-0.141568985237737	UKF242_T
-7.20710014307231e-05	-0.0518590692437571	UKF242_T
0.192643801845282	0.0340455941744676	UKF242_T
0.116257327946558	0.16866269937172	UKF242_T
-0.240256584017521	-0.12199402598289	UKF242_T
0.0521823309325478	0.11582267570886	UKF242_T
-0.217831608387431	-0.113327272124075	UKF242_T
0.213157416083638	0.0266918564371989	UKF242_T
-0.0143612622810122	-0.00754462006066266	UKF242_T
0.00363192971672122	0.087347620690817	UKF242_T
0.0664338395013641	0.0157677022712713	UKF242_T
-0.0212950393293101	-0.0186907470533365	UKF242_T
-0.0894496616902376	-0.0100437455357614	UKF242_T
0.0271302171189179	0.222326304152426	UKF242_T
0.144615684250619	0.172056099241576	UKF242_T
-0.0550438286226695	0.0396149488504384	UKF242_T
0.0357426561797058	0.171319742405593	UKF242_T
-0.0061645365761993	0.0380516450260389	UKF242_T
0.259902957653864	0.0152348596584399	UKF242_T
-0.0454272473776016	0.0370255392786632	UKF242_T
-0.134391277099198	-0.0352844212116511	UKF242_T
0.216852433813342	0.282821248563231	UKF242_T
-0.0782499632669169	-0.146062004140545	UKF242_T
0.078088354161385	-0.127450320498578	UKF242_T
0.0367303331243118	0.0131307196084432	UKF242_T
-0.120769636011744	-0.0939713041671762	UKF242_T
-0.011855384426776	0.10137469333796	UKF242_T
0.000115280676939239	-0.0381597113925042	UKF242_T
0.198842923712268	0.249431523977606	UKF242_T
-0.0215733224109811	0.0388789510266634	UKF242_T
-0.0934298265868327	0.028303992321204	UKF242_T
-0.0445718670944091	0.117962406821448	UKF242_T
0.060217415442019	-0.0886999041955106	UKF242_T
0.0397436998932235	0.111310624656672	UKF242_T
0.0312871940226812	-0.089025282671865	UKF242_T
-0.217279825604844	-0.162884332368576	UKF242_T
0.00671765451799354	-0.00663278070536793	UKF242_T
0.017606426219366	0.156769922576915	UKF242_T
0.0490570088072755	0.0538885600640865	UKF242_T
0.023851511596014	0.0646435664258413	UKF242_T
0.350812385000492	0.257278491825807	UKF242_T
0.00996038759230887	-0.0865048128414475	UKF242_T
-0.0398610787347485	0.126937042802044	UKF242_T
0.142731542951519	0.0406023114540238	UKF242_T
-0.103104060622451	-0.024209256127359	UKF242_T
-0.00231101354674535	-0.0309421927192287	UKF242_T
-0.0147585571955143	-0.0436259437902717	UKF242_T
0.293032016205986	-0.0304759468291187	UKF242_T
-0.0874110114062564	-0.18888130128566	UKF242_T
0.0880614126614936	-0.0258867703149987	UKF242_T
0.16031307643993	0.173645089284504	UKF242_T
-0.0415739077054425	-0.165864799877625	UKF242_T
-0.195946254448808	-0.0644416726041456	UKF242_T
-0.0359611575286542	0.00999780908500355	UKF242_T
-0.205834681736921	0.068837141190733	UKF242_T
-0.01370339218183	-0.0309764101075827	UKF242_T
-0.0400826356529271	-0.0867199526597275	UKF242_T
-0.101589951269668	-0.0498956567157005	UKF242_T
0.189694391630403	-0.0290648315013192	UKF242_T
0.0208997536483373	-0.00278754003091467	UKF242_T
-0.0382860833910039	-0.0486924624507668	UKF242_T
0.0451913124342208	0.246597291913662	UKF242_T
0.0815469292915592	-0.0725179785695167	UKF242_T
0.35687172953115	0.370421370511191	UKF242_T
0.12136267744034	0.0796275221379877	UKF242_T
0.0509891576101794	-0.03207873767287	UKF242_T
-0.037310092304423	-0.0212029946753613	UKF242_T
0.00754266148466198	0.00454330381691353	UKF242_T
0.0345645783619609	-0.0189153808323568	UKF242_T
0.125162773300444	0.0801487490741317	UKF242_T
0.00330151280287723	0.0584444168958221	UKF242_T
0.101460792103507	0.0791304086247529	UKF242_T
-0.0416272654964387	-0.161754320666288	UKF242_T
-0.0775150859330315	0.0463503768480125	UKF242_T
-0.0203578776227753	-0.0706108386961562	UKF242_T
0.0172259536293656	0.0358464210831017	UKF242_T
-0.0265808811348628	-0.0170098628966925	UKF242_T
0.0250530192447808	0.0219812194995409	UKF242_T
0.00242535293068627	0.191442528069286	UKF242_T
-0.0288283044883778	0.0413260519755911	UKF242_T
-0.160948322957643	-0.119117255674491	UKF242_T
-0.0832610892949616	-0.100618973906924	UKF242_T
0.214595453124931	0.00767434968913439	UKF242_T
0.173719093241654	0.0059678093440942	UKF242_T
-0.164023176471719	-0.173589232714487	UKF242_T
0.0568837608837544	0.0365494515447366	UKF242_T
-0.139080235156815	0.0219486549079441	UKF242_T
-0.0169990908569733	0.0726895605695013	UKF242_T
0.0229070516894551	-0.0315927818090414	UKF242_T
-0.0402252177678706	-0.103163040110274	UKF242_T
-0.0328265450754186	-0.146180801615609	UKF242_T
-0.0890969359098177	-0.0783828953949355	UKF242_T
0.0574052769248741	0.080968567848453	UKF242_T
-0.0681528629274781	-0.118196392874394	UKF242_T
-0.0262045328014527	-0.0552625919698247	UKF242_T
-0.0957811316369865	0.14041170538522	UKF242_T
0.119026114255552	-0.0758521663102381	UKF242_T
0.0169042187100927	0.0139554220059184	UKF242_T
0.103965188031125	0.0261304718418486	UKF242_T
0.0112617264943701	-0.0627295261217276	UKF242_T
0.206454709045422	0.230059088484664	UKF242_T
-0.0381537694429499	0.00645313982787427	UKF242_T
0.0498935573863528	0.157163992634144	UKF242_T
0.317250415701616	0.328586980285474	UKF242_T
0.21352369343635	0.0158540916496819	UKF242_T
0.18215899701784	0.0567670745312426	UKF242_T
0.150573135291817	0.0295543257813395	UKF242_T
0.189106187194258	-0.0216538093294169	UKF242_T
0.0875853494938992	0.00224235546415195	UKF242_T
0.0307073736820871	-0.131993908415709	UKF242_T
0.0613074857053371	0.00154190424655158	UKF242_T
-0.202301116113438	-0.176022078638139	UKF242_T
0.0428153495465777	-0.090074769445469	UKF242_T
-0.0749964474308835	-0.032804265656902	UKF242_T
-1.45613747130981e-05	0.169930799479985	UKF242_T
0.0892043622914793	0.219466818505152	UKF242_T
-0.123881629606095	-0.0658933261062262	UKF242_T
0.132032516325448	0.0716579592373669	UKF242_T
0.150675986667996	0.0622036910916034	UKF242_T
-0.0987891178055891	-0.0616222924212055	UKF242_T
0.0629291540754104	0.230464725953155	UKF242_T
-0.0538253161196795	-0.0122418817456794	UKF242_T
-0.0993074852693769	-0.150332453346971	UKF242_T
-0.0398626872326793	0.0336935961672305	UKF242_T
-0.126516648746401	-0.183211028298127	UKF242_T
0.0668697560390036	0.311118588665701	UKF242_T
-0.0353543507728833	-0.084656942653179	UKF242_T
-0.0983671970834634	-0.115538932440449	UKF242_T
0.0382119197443168	-0.0235042113659996	UKF242_T
-0.0540018122460221	0.0484899416301012	UKF242_T
0.0540113499601248	-0.185768915136378	UKF242_T
0.184427602836783	-0.00481224135540524	UKF242_T
-0.075331220369001	-0.0567327858906548	UKF242_T
-0.219661395050037	-0.142492227795315	UKF242_T
-0.106437121850857	-0.104908955176969	UKF242_T
-0.14564056028578	-0.162644385559819	UKF242_T
0.175930207592335	0.0172036148614142	UKF242_T
-0.166360023225102	-0.0697481129738714	UKF242_T
-0.102826935982812	-0.0553621531668576	UKF242_T
0.194171375450511	0.0872823300778515	UKF242_T
-0.00181820942095797	-0.0486355619010867	UKF242_T
-0.0876776161954937	0.0462671693593658	UKF242_T
-0.0275283793043916	-0.101153855185558	UKF242_T
-0.000968644412997817	-0.0608119749849402	UKF242_T
-0.0538262940853935	-0.00919607592594689	UKF242_T
-0.0248406579609514	0.0476113873932682	UKF242_T
-0.0615986140499102	-0.0583301999100975	UKF242_T
0.00345034332629359	0.027419169672707	UKF242_T
0.0524472967020649	-0.032143729454961	UKF242_T
0.0516552133375953	0.00207168375639655	UKF242_T
-0.0267055511164827	-0.0341443313283133	UKF242_T
-0.0602878900201949	-0.106045301886698	UKF242_T
-0.00577909751121335	0.0835209874482303	UKF242_T
0.084442648192654	0.0601704220180763	UKF242_T
-0.0937127639197727	-0.0117968871068429	UKF242_T
-0.107806671671139	0.00467560997928713	UKF242_T
0.124519321363772	0.0550893896862034	UKF242_T
-0.0610689101946869	-0.127517937495324	UKF242_T
0.104670340468285	0.0292869342582424	UKF242_T
0.195939507948331	0.100106406449675	UKF242_T
0.0291616480774529	-0.0334001009277156	UKF242_T
-0.188470963046496	-0.115619589392154	UKF242_T
-0.0369403657215351	-0.0875509754161714	UKF242_T
-0.130482562996982	-0.0524690115435578	UKF242_T
-0.0228665060457389	0.0864254809404532	UKF242_T
-0.0994584540352183	0.229806917410065	UKF242_T
0.0733778918985717	0.0691047581897991	UKF242_T
0.0169316954334392	-0.0715983796409461	UKF242_T
-0.0966596057955749	-0.114368925182051	UKF242_T
-0.138699474262723	-0.0695232971263298	UKF242_T
-0.0687243500317787	-0.0489568271552611	UKF242_T
-0.0458846852371289	0.0567007634300262	UKF242_T
-0.060215726423044	0.0310199686999772	UKF242_T
-0.175012836145402	-0.103963808772824	UKF242_T
-0.134238836565535	-0.0206420942887103	UKF242_T
0.189593788088941	0.107442542193133	UKF242_T
0.0146282825177883	-0.0692949456860909	UKF242_T
0.0541283873140635	0.138095428368256	UKF242_T
-0.173802176692955	-0.0394656155761651	UKF242_T
0.174486543669992	0.0975823961270906	UKF242_T
-0.275276580574764	-0.159247071369049	UKF242_T
-0.0661668817850499	-0.0934733821101293	UKF242_T
-0.164192914878405	-0.0617934715444125	UKF242_T
0.0803756690885147	-0.0873925876790596	UKF242_T
0.0806101920356768	-0.0267054100560362	UKF242_T
-0.115340789554827	-0.139175766217913	UKF242_T
-0.151428684802381	-0.14041275808761	UKF242_T
-0.106377412007451	-0.147652965570453	UKF242_T
-0.0338930906706414	-0.128855474663797	UKF242_T
0.119412819378054	0.0835468714893329	UKF242_T
0.0891855264524308	-0.0250775539061837	UKF242_T
-0.089185013517588	-0.133320627539177	UKF242_T
-0.0544383479486483	-0.00348639763660751	UKF242_T
0.0163260837609336	-0.160671556994141	UKF242_T
0.125597101737207	0.0489598916004814	UKF242_T
0.0457383458753685	-0.185476858764657	UKF242_T
0.0225816361453562	-0.0392397794007776	UKF242_T
-0.160118496316744	-0.0922318733977131	UKF242_T
-0.0193887672397712	-0.08521871078595	UKF242_T
-0.0692656181260421	-0.0925820956825588	UKF242_T
0.182252622715623	0.00766262680777863	UKF242_T
0.0539019443144219	0.155837870580181	UKF242_T
-0.173089390386367	-0.133697817387668	UKF242_T
-0.0125230732685435	0.026072971489712	UKF242_T
0.400967834620825	0.195796900683361	UKF242_T
-0.0681925282920558	-0.0342445110085238	UKF242_T
0.238911464110783	0.142594416484535	UKF242_T
0.173261624709556	0.0373722910174965	UKF242_T
-0.14397654635532	-0.136832616890968	UKF242_T
0.0805811155449162	0.371429162783867	UKF242_T
0.230631295611628	-0.0181258977420453	UKF242_T
-0.0143382309786003	-0.112234111725803	UKF242_T
0.183172866318439	-0.00345635625490529	UKF242_T
-0.143987078132447	-0.12886921168315	UKF242_T
0.128899955595246	-0.0306178204124526	UKF242_T
-0.122854044439791	-0.0562526036406765	UKF242_T
0.00334696289043741	0.115111472871706	UKF242_T
-0.00147032341015457	0.0427588011602984	UKF242_T
-0.143956285950259	-0.133918010478366	UKF242_T
-0.206670915313623	-0.0798653216982701	UKF242_T
-0.0169515053888509	0.0775290348682029	UKF242_T
-0.145419383778367	-0.0188029265770822	UKF242_T
-0.000975888919790998	0.0785716501664904	UKF242_T
0.00966831650243239	-0.0385944632275488	UKF242_T
-0.0447991283781046	-0.0835845974462337	UKF242_T
-0.0664691587298591	-0.157135264507734	UKF242_T
0.0664701437781973	0.0688876523153883	UKF242_T
-0.087660129886247	-0.121897912199786	UKF242_T
-0.0863165364193223	0.00609299553666116	UKF242_T
-0.071820665647127	-0.0413558736558132	UKF242_T
-0.0275857995917526	0.0154917821800603	UKF242_T
-0.00526388312882148	0.000916441007084854	UKF242_T
0.000789829343990939	-0.148976686419634	UKF242_T
0.00868811751585476	-0.0111484782549013	UKF242_T
-0.272364748158055	-0.189210416036392	UKF242_T
0.0234871527717282	-0.102674078968759	UKF242_T
-0.0772039917741681	-0.0222269568131723	UKF242_T
0.112678719948741	0.000749689217597242	UKF242_T
0.0310606451538257	0.108145019746508	UKF242_T
-0.0966709212884047	0.103288052916365	UKF242_T
0.193695829979249	-0.081581687210154	UKF242_T
0.0763519738685024	-0.0213430372483516	UKF242_T
-0.135891172765162	-0.02701137664694	UKF242_T
-0.107954947055618	-0.0869562447863373	UKF242_T
0.00391974130803528	0.0188069118635427	UKF242_T
-0.0466078278290309	-0.0620323282664085	UKF242_T
0.101431058631513	-0.016815934032555	UKF242_T
-0.0678026113913458	-0.00515919560052353	UKF242_T
0.0838927211478729	-0.152928227048896	UKF242_T
-0.0201155044253253	-0.0241045354862611	UKF242_T
-0.0764510087983149	-0.0820740543112265	UKF242_T
0.0374037470810835	-0.0180973248430836	UKF242_T
-0.0729420358732699	-0.0459436159427462	UKF242_T
-0.175896029227758	-0.0373001607910528	UKF242_T
-0.141156517562908	-0.00405863493869922	UKF242_T
0.0812878824761755	0.0784464927155245	UKF242_T
-0.0532376937640518	0.0478326838634033	UKF242_T
0.0568329849408765	0.0287768040891336	UKF242_T
0.01325486031596	-0.107525993438991	UKF242_T
-0.0710871095169162	0.0407800162484476	UKF242_T
-0.103518154079632	-0.0938371258418928	UKF242_T
0.0283122573290132	-0.0552992455131072	UKF242_T
0.194024209521379	0.173116270066986	UKF242_T
0.184018689095478	-0.163067740619843	UKF242_T
-0.08042230271343	0.0851059995719079	UKF242_T
-0.115966063407348	0.0293149361347943	UKF242_T
0.0821870439847232	0.16013940012484	UKF242_T
-0.107045539517257	0.0284653851776946	UKF242_T
-0.190754635401959	-0.134138673670973	UKF242_T
0.028546598480101	0.0125191093907993	UKF242_T
0.139123568207761	0.0730763840901615	UKF242_T
0.0692317470381444	0.0617250613832903	UKF242_T
-0.164001391816655	-0.157612936323239	UKF242_T
0.316473133918033	0.254309084397302	UKF242_T
0.0204056977276562	0.081846776127531	UKF242_T
0.162081698099472	0.032342825918816	UKF242_T
-0.102412686466447	-0.148222225621927	UKF242_T
0.0894899124799917	0.084781116022686	UKF242_T
0.0935038698570552	0.152447755228117	UKF242_T
0.166628690538995	0.204511572861343	UKF242_T
0.00325707270723549	-0.133267901150133	UKF242_T
0.0644837001200314	0.212535271519518	UKF242_T
-0.0933280621925558	-0.119810392452761	UKF242_T
0.136989619051473	0.146402453223776	UKF242_T
0.102667212326066	0.0158196165582338	UKF242_T
-0.153500573076423	-0.246831955038529	UKF242_T
-0.024325858447012	0.0264939466347756	UKF242_T
0.0612980977521259	-0.0145697761217443	UKF242_T
-0.126170590845818	-0.132684614795081	UKF242_T
-0.125374980512033	-0.193224278520706	UKF242_T
-0.197437875603486	-0.154721989472363	UKF242_T
0.080096084665323	-0.0474071755129761	UKF242_T
-0.0860994900451143	0.060851969532746	UKF242_T
0.0776153547214912	0.134008126344868	UKF242_T
-0.0597796224993568	-0.105857615280663	UKF242_T
0.0981376486579969	-0.037962012003491	UKF242_T
0.228951250903764	0.219475004543812	UKF242_T
0.0792431991089073	0.0198835360570674	UKF242_T
-0.0155589133769123	-0.0740866573508207	UKF242_T
0.0104653349411951	-0.0914119491547317	UKF242_T
0.167680991337253	-0.0455626406234989	UKF242_T
0.372774733544141	0.239738655347541	UKF242_T
0.145864381253729	0.153450239492853	UKF242_T
0.271972333072062	0.221246109380082	UKF242_T
0.0562968657114942	0.120768243200446	UKF242_T
0.242078791155147	0.0709957074244643	UKF242_T
-0.0700553722352516	-0.0853499707968587	UKF242_T
0.133449842369028	0.235523698290816	UKF242_T
-0.0309630845576119	0.0701521765159019	UKF242_T
0.0908806270563642	-0.0184188879788019	UKF242_T
0.244237343339552	0.201507374471827	UKF242_T
0.0615624040957397	0.051442949500361	UKF242_T
0.057510167271862	0.00823224993086729	UKF242_T
-0.0318066764550961	-0.0693979587147035	UKF242_T
0.00536570361411776	0.0193083971249076	UKF242_T
0.0489474368472397	0.207237798021136	UKF242_T
0.0561562358808345	0.0446255561455924	UKF242_T
-0.0672347612978722	-0.0473919755882801	UKF242_T
0.0167111172531147	0.239507349319729	UKF242_T
0.160695535624397	0.15663160288765	UKF242_T
0.190618888645392	0.195656512791566	UKF242_T
-0.0913623699399823	0.00913027902655153	UKF242_T
-0.0852356556180176	-0.145401137504979	UKF242_T
-0.0903745716890007	-0.00352418990028915	UKF242_T
-0.0176523305022616	0.0701548289612662	UKF242_T
0.248707631827644	0.111202470664933	UKF242_T
0.0391427447924283	0.158071878689091	UKF242_T
-0.0805265682877607	-0.10996727336626	UKF242_T
-0.0431127688242431	-0.106922960653317	UKF242_T
0.0782580751449897	0.0485439250764428	UKF242_T
-0.201778244457657	-0.207183230444376	UKF242_T
0.132754896639137	-0.0370571941809787	UKF242_T
-0.130127961929185	-0.0602643481489878	UKF242_T
-0.00372672063503652	-0.0589475785524752	UKF242_T
0.0146471601765878	-0.0424171923635537	UKF242_T
0.041297725313474	-0.0880912870179838	UKF242_T
-0.0553019731182867	-0.0428237666808719	UKF242_T
0.0847635407796806	0.0426966853991086	UKF242_T
0.0486703088636608	-0.148787125049608	UKF242_T
-0.0349238139023121	0.13451310678207	UKF242_T
0.22127673716833	0.0719834860006168	UKF242_T
-0.141729417039032	-0.111377744825976	UKF242_T
-0.174677774377698	0.0250026809590715	UKF242_T
-0.0419842449894617	0.110358749890921	UKF242_T
-0.191354684148561	-0.236875537910276	UKF242_T
0.325479482705155	0.255336926871292	UKF242_T
0.11494216689735	-0.0855906031521223	UKF242_T
0.0811501575591724	-0.0213307402431266	UKF242_T
-0.0355934855805377	-0.1019763203149	UKF242_T
0.168649302828436	0.109469518907574	UKF242_T
-0.103979268919526	-0.165562736114262	UKF242_T
-0.0853641515947846	-0.0983878027986028	UKF242_T
-0.155976547960159	-0.158153253017085	UKF242_T
-0.0860641886841415	-0.116123490720333	UKF242_T
-0.127674602807895	-0.0769876989553497	UKF242_T
0.165175697051963	0.0647308575829907	UKF242_T
-0.0641846751409896	0.146350386479283	UKF242_T
0.00565501941945829	-0.0982673300929388	UKF242_T
0.169365802717224	-0.0300554499072075	UKF242_T
-0.0643102791176336	0.0204459124252973	UKF242_T
-0.156378714177755	-0.185220270281491	UKF242_T
0.0668402492158617	-0.0110085490381522	UKF242_T
0.0590283225443982	0.148515694370365	UKF242_T
-0.168561353113801	-0.0492474371989655	UKF242_T
0.333041381287888	0.204256834476849	UKF242_T
0.00640607757521049	0.0246199840473056	UKF242_T
0.0343683390102664	-0.137900879954391	UKF242_T
-0.0848248119766493	-0.00844320134387994	UKF242_T
0.0310360908666258	-0.0244036708671621	UKF242_T
-0.205124309896799	-0.158084216145362	UKF242_T
-0.0205153102468991	-0.140805571562717	UKF242_T
0.0376828455745339	0.0854889088411749	UKF242_T
-0.0241330377133419	-0.136928520258698	UKF242_T
0.0192649154454358	-0.0817027647170213	UKF242_T
0.0463266067815649	-0.16839681897668	UKF242_T
0.204011029735056	-0.0251019102476661	UKF242_T
-0.0353844118443624	0.0667115329430062	UKF242_T
0.0571863070586522	0.0120390251984429	UKF242_T
-0.0402585697693724	-0.0781366823706667	UKF242_T
0.251293201698753	0.196923855179605	UKF242_T
-0.113101496118434	-0.0619260420663995	UKF242_T
-0.171351018960719	0.0499846895499735	UKF242_T
0.019170339358816	-0.0117821486307281	UKF242_T
-0.114476597326016	-0.230744281984634	UKF242_T
-0.0687660498125175	-0.099520491460224	UKF242_T
0.127297348603611	0.00389674233977371	UKF242_T
-0.124331925316003	-0.0919693765962778	UKF242_T
-0.0634153229709602	0.0974110263651913	UKF242_T
-0.0112787571287953	-0.135781520691336	UKF242_T
0.0623892054732583	0.0708253761545118	UKF242_T
-0.0709196481017495	-0.0276439847068543	UKF242_T
0.187428103363919	0.0193081414468582	UKF242_T
0.35191166521016	0.11687705508942	UKF242_T
0.179475941955845	-0.191869456873109	UKF242_T
0.214466869726285	0.187131776172151	UKF242_T
0.139654057662291	0.0598291477465409	UKF242_T
-0.035915447141471	-0.0109747258393096	UKF242_T
0.0581426688443103	0.165830883606897	UKF242_T
-0.0010513473389697	-0.0559630262513111	UKF242_T
-0.103897675193607	-0.0533092744875792	UKF242_T
0.197855260377979	0.115796246919755	UKF242_T
-0.257421296562107	-0.208349033351343	UKF242_T
-0.0251860366304099	-0.0212389351172041	UKF242_T
-0.162968110322623	-0.244524788766911	UKF242_T
0.14087776964786	0.0152963106570899	UKF242_T
0.0345890536929176	0.010716586347935	UKF242_T
0.0858337873691432	0.103210971435461	UKF242_T
-0.0628449999783256	-0.0567871478092475	UKF242_T
-0.133932778325784	-0.0996570251332979	UKF242_T
0.0316427547439725	-0.116504499585419	UKF242_T
-0.00102442737386568	-0.00561338497664169	UKF242_T
0.148645061374767	-0.0422637609498029	UKF242_T
0.0434667748079161	0.158820756330899	UKF242_T
0.0461458522187646	0.0405917787662929	UKF242_T
-0.0225373397012078	0.00390140627265119	UKF242_T
0.00223425753160786	0.0833744755549009	UKF242_T
0.172372711405795	0.0689460649813508	UKF242_T
0.183590738884697	0.036398223397855	UKF242_T
-0.0391754062230577	-0.0840816184429692	UKF242_T
0.0992549612591372	0.0113308064701805	UKF242_T
0.123002774381806	0.151652240605203	UKF242_T
0.109790511365579	0.0274850546709086	UKF242_T
-0.139129365111649	0.00343689538069498	UKF242_T
-0.131717228951082	-0.025375750521351	UKF242_T
-0.0813382719404493	0.115704251183023	UKF242_T
0.0875130769549035	-0.00858657076846123	UKF242_T
0.0952480594569237	0.315028310186889	UKF242_T
0.144481692498407	0.0583942292626842	UKF242_T
0.192569107424137	0.0671550371047645	UKF242_T
-0.0891379856304512	-0.0339220353174911	UKF242_T
0.134407177073626	0.132849085182913	UKF242_T
0.0626536496209719	0.0388469407883926	UKF242_T
-0.20990148945013	-0.101524086430606	UKF242_T
-0.0512420350243181	-0.056951626089497	UKF242_T
0.138180523140266	0.229043126666177	UKF242_T
-0.0347585851692125	0.0991119027516936	UKF242_T
-0.150286148537918	-0.0855994580031462	UKF242_T
0.121611046098618	-0.120982376365691	UKF242_T
0.0908135404414683	-0.0132076901557689	UKF242_T
0.0299063521808171	-0.0108633904332906	UKF242_T
-0.0901780997697878	-0.0678859944964657	UKF242_T
-0.0837714731490172	-0.0683690362252267	UKF242_T
-0.0747109797561329	-0.156226438478195	UKF242_T
-0.083244083307436	0.0619028194707877	UKF242_T
-0.00711349728804684	0.0724794053527383	UKF242_T
0.0925600123101018	0.070887201569108	UKF242_T
0.0584216921830534	-0.028241995690258	UKF242_T
-0.0346195864078905	0.0799824733016351	UKF242_T
-0.0455701703234225	-0.163014491133325	UKF242_T
0.13831133284874	0.163921391504049	UKF242_T
0.0377851411084622	-0.00120400077822543	UKF242_T
0.000239374542357497	0.0645980648583784	UKF242_T
0.0235338671981985	0.0788182269113551	UKF242_T
-0.129527483490533	-0.0959075338064778	UKF242_T
-0.143420593910859	-0.0943457645858745	UKF242_T
-0.0797448956419265	-0.0527585211761562	UKF242_T
0.0838538427644968	-0.0199703228831045	UKF242_T
0.0308838348601026	-0.0224692400887692	UKF242_T
0.010196875780596	0.0835868139716342	UKF242_T
-0.00869651684119735	0.0591012679981231	UKF242_T
0.0285902125009326	0.0537928607232629	UKF242_T
0.163451248700086	-0.0946331142050936	UKF242_T
0.166804593941145	0.283784089831572	UKF242_T
0.0412540162973549	-0.0392054713585544	UKF242_T
0.0828526973979586	0.0468102888464426	UKF242_T
-0.155379640955155	-0.0582196751974222	UKF242_T
-0.0455588864746903	0.128134232497117	UKF242_T
-0.126015046047433	-0.179628437602604	UKF242_T
-0.0364470599224223	0.0597103202615482	UKF242_T
0.1992383774713	0.118684576491552	UKF242_T
0.000366778370754468	0.011789482157192	UKF242_T
-0.070368286961315	-0.177875758599968	UKF242_T
0.276946620497793	0.15040438061346	UKF242_T
-0.12704095697774	-0.205595177676144	UKF242_T
0.111762990435257	0.0663575410959197	UKF242_T
-0.166273824859314	-0.157232267753111	UKF242_T
0.114894353831155	0.116214092514182	UKF242_T
-0.0522927675799896	-0.155182714331758	UKF242_T
-0.00653189303150273	0.164347798237142	UKF242_T
0.104805347123928	0.113774318035273	UKF242_T
-0.235648858540743	-0.0415809368768373	UKF242_T
-0.220728818068935	-0.16690157033584	UKF242_T
0.078050996752795	0.150708015331182	UKF242_T
-0.150184993230886	-0.204147488749298	UKF242_T
-0.177809666669459	-0.113706787236363	UKF242_T
-0.00210806898024876	-0.121284846288448	UKF242_T
-0.0630981668167974	-0.0867762347754255	UKF242_T
9.59406473305721e-05	0.0801003560687531	UKF242_T
-0.0801661014933659	-0.145520033956062	UKF242_T
-0.0717693179319645	-0.1096106270573	UKF242_T
-0.08377504366409	0.0347177513526499	UKF242_T
0.0829581310989992	0.089008835823109	UKF242_T
0.269986259419443	0.176831333547337	UKF242_T
0.0373617524342784	-0.00545797324147761	UKF242_T
0.230872560926699	0.0202021404093299	UKF242_T
-0.0964899579350936	0.182056417098613	UKF242_T
0.250433259687015	-0.0410947859214567	UKF242_T
-0.0606218563740506	-0.0763510122133644	UKF242_T
-0.072039569493348	0.0683163038281062	UKF242_T
0.0927453587498227	-0.0922559480481131	UKF242_T
0.0264756339936658	0.131045742035134	UKF242_T
0.0142958333608671	0.164372675141061	UKF242_T
-0.221263655644043	-0.195282717369557	UKF242_T
0.19364913205963	0.102220037291205	UKF242_T
0.0807371328344686	0.224268333027543	UKF242_T
-0.123004506694195	-0.0798343648128833	UKF242_T
0.0251419330850296	-0.0338856487475671	UKF242_T
-0.0184021337571185	0.0312383760899649	UKF242_T
0.17141801903683	0.0816467053913074	UKF242_T
-0.169808721797938	-0.0542831064096303	UKF242_T
0.0348533233309086	0.161225243168072	UKF242_T
0.119385946691294	-0.0369305099324076	UKF242_T
0.246486271975124	0.132705602633952	UKF242_T
0.0752198082012352	-0.0161949241085553	UKF242_T
-0.155949053312362	0.163616232089725	UKF242_T
0.107185573162044	0.0359737436847314	UKF242_T
0.19804028057831	-0.00804216940694714	UKF242_T
0.000680679157495431	0.0675442934793853	UKF242_T
0.084320806955024	0.245418451320492	UKF242_T
0.00200119123902512	0.116986640262516	UKF242_T
0.111507873461504	-0.00575509813606076	UKF242_T
0.0723798818256449	0.195887284087499	UKF242_T
-0.0177881117909959	0.0224351899242659	UKF242_T
0.070113661561114	-0.0257778063307059	UKF242_T
-0.28577082649004	-0.187305139499724	UKF242_T
0.0795205077772723	0.223101036650526	UKF242_T
0.0678594769050282	-0.0771653004492807	UKF242_T
0.0951558907496203	0.326755587968759	UKF242_T
0.115591775774986	0.0761270415963293	UKF242_T
0.0584458843527916	-0.0267839120313621	UKF242_T
-0.00505013285939276	0.0220149493216299	UKF242_T
0.0153367838042944	0.0608629197276921	UKF242_T
-0.0589651617756857	-0.236790653738769	UKF242_T
-0.000711096379199592	-0.0303882119538926	UKF242_T
0.191479437743667	0.0789662875856451	UKF242_T
-0.0025909930478618	0.0489510898244988	UKF242_T
-0.104169483523895	-0.194694822451441	UKF242_T
-0.0139343729166173	0.00809904905440714	UKF242_T
-0.0748250233591814	0.0793969486800235	UKF242_T
-0.102763173748721	-0.116919687920918	UKF242_T
-0.193061594077078	-0.224112082227999	UKF242_T
0.0296056009147433	0.012262617807794	UKF242_T
-0.0957353780780067	-0.0866191980153864	UKF242_T
0.0450557182276789	0.151313698473786	UKF242_T
0.323283659690117	0.157964280886126	UKF242_T
0.177992345577814	0.168864072071072	UKF242_T
0.173383840590377	0.292227822346614	UKF242_T
0.176640734133318	0.314300602410761	UKF242_T
0.0429871820216663	0.0787397767345265	UKF242_T
-0.107039077237919	0.00501274425599867	UKF242_T
0.101223667042799	0.0469575341120444	UKF242_T
-0.133425599226534	0.0493724505011999	UKF242_T
0.0906260695809351	-0.0427000985122186	UKF242_T
0.198609982222939	0.0966881821002982	UKF242_T
0.0617342149175986	0.032539923475796	UKF242_T
0.173081007393832	0.0223579234454764	UKF242_T
-0.0414186763851144	-0.0975789814657571	UKF242_T
-0.0842442930915124	-0.0179894164293705	UKF242_T
0.0444809609298786	0.132633377314736	UKF242_T
0.0110425557386765	0.100053761221721	UKF242_T
0.112223426073718	0.0247669931836368	UKF242_T
0.122407968470486	-0.0880349704339581	UKF242_T
-0.00812402690810189	-0.0209654595060429	UKF242_T
-0.183459544106762	-0.281461281770543	UKF242_T
0.149784027073579	0.127114018124551	UKF242_T
-0.140090337396388	0.0566436946028584	UKF242_T
-0.0206559828013527	-0.0388934401722823	UKF242_T
-0.0409155402408784	0.0186489862617155	UKF242_T
0.135770540192355	-0.0591156545946444	UKF242_T
0.0322943539213892	0.07369678449641	UKF242_T
0.160104734940579	0.0541690471711621	UKF242_T
0.00292596333398371	0.0861347279378954	UKF242_T
-0.0318544535280922	-0.032325025892972	UKF242_T
0.0841254517624378	0.142805516683718	UKF242_T
-0.0259759710723851	-0.0874000171836777	UKF242_T
0.110808461645138	0.155034734566239	UKF242_T
0.0847109361120026	-0.0652322566770521	UKF242_T
0.228430346997703	0.0587665220187456	UKF242_T
-0.0458394322536396	-0.0687119348931772	UKF242_T
-0.0533308865427692	0.0118598028555103	UKF242_T
-0.070635312192812	0.196101906999474	UKF242_T
-0.060788840728952	0.107294467175428	UKF242_T
-0.127764372253452	-0.0125625487254421	UKF242_T
0.0814767162861839	0.156580483877885	UKF242_T
-0.0848213511087672	0.0400269771499771	UKF242_T
-0.0684745712908542	-0.073488696373346	UKF242_T
0.112279572141592	0.0772152720171259	UKF242_T
-0.277726689519947	-0.180523674230366	UKF242_T
-0.0545167227820863	-0.0336088771532352	UKF242_T
0.125543533559857	0.0367833494553989	UKF242_T
-0.0191038013846998	-0.069703462650844	UKF242_T
0.100816544606536	-0.00462173058491934	UKF242_T
-0.0698043047712142	0.0170761847096252	UKF242_T
-0.153019444809581	-0.125790190003733	UKF242_T
0.126636857226365	0.121497902804922	UKF242_T
0.0590849925290524	0.186274810198746	UKF242_T
-0.0810368897501538	-0.0456150474009734	UKF242_T
0.141654485148653	0.0149503582093449	UKF242_T
-0.0787565211227911	-0.0214588274221452	UKF242_T
0.122719826997788	0.178310244155757	UKF242_T
-0.0947135016414788	-0.111267284025368	UKF242_T
-0.182720378238444	-0.0467233559059586	UKF242_T
-0.0319804892657643	-0.0618006956247304	UKF242_T
0.0763415180261563	0.174705969374509	UKF242_T
0.02596841092616	0.123678053114721	UKF242_T
0.00590198150426257	-0.00476489851344969	UKF242_T
0.00493942959866618	0.200045125934705	UKF242_T
0.196053419522009	0.126866004923192	UKF242_T
0.0744654613390244	-0.0106858124434721	UKF242_T
-0.211865392475558	-0.119890489021572	UKF242_T
-0.0370322205676759	0.090543802032859	UKF242_T
-0.133789845995246	-0.0387687761412743	UKF242_T
0.0767128813303676	0.212971131386424	UKF242_T
-0.047101003123455	-0.0463150404914337	UKF242_T
0.0928714892013466	-0.000828192787639182	UKF242_T
-0.168640892625285	-0.151181679778017	UKF242_T
0.00493817884455703	0.0797418388361393	UKF242_T
-0.00976117075971512	-0.132225790724559	UKF242_T
0.0349807967856568	-0.0649039618527048	UKF242_T
-0.0960058579351519	-0.229822626512112	UKF242_T
0.0370686953057249	0.0651241184207463	UKF242_T
0.173762960251952	0.0413621083883644	UKF242_T
0.0611572506413277	0.0204687476768129	UKF242_T
0.170047895619842	0.102805785694852	UKF242_T
0.187006787254259	0.089075430926765	UKF242_T
0.0240461429744602	0.262099171864041	UKF242_T
-0.000995611734113761	-0.125011674859767	UKF242_T
0.0611625154776443	0.0384834556572917	UKF242_T
0.0294496810305446	-0.139844144562311	UKF242_T
0.0410946572222357	0.0866145408717496	UKF242_T
-0.215045014894241	-0.0823051910715137	UKF242_T
0.0395196299064164	-0.0537358864298515	UKF242_T
0.0938368682123637	0.0800760234935556	UKF242_T
-0.0650258275153891	-0.0267381478667147	UKF242_T
0.116004964329966	0.113330158681459	UKF242_T
-0.186490129964375	-0.150499626826054	UKF242_T
-0.000210359884417882	0.0298740987542813	UKF242_T
0.0655352323509318	0.0339725795651746	UKF242_T
-0.0308916958875639	0.0385052765293036	UKF242_T
0.0649050041021625	0.0235830241096994	UKF242_T
0.0542014517222422	0.00193336225193946	UKF242_T
-0.122377761900275	-0.15014875147671	UKF242_T
-0.00651445814564598	-0.0946484832108176	UKF242_T
-0.0592238201765741	-0.0836242902585782	UKF242_T
0.199568812447246	0.1369505975488	UKF242_T
-0.0527969042059815	0.127841691286334	UKF242_T
-0.0477760458973418	0.0860349360476126	UKF242_T
0.0611927991191288	0.0367042341341293	UKF242_T
0.00536045223763659	-0.0692236255264946	UKF242_T
-0.051685110843867	0.0207864518598191	UKF242_T
-0.0741165655539066	-0.121867340009726	UKF242_T
-0.211047271567557	-0.0563916049276095	UKF242_T
0.0912418918492423	-0.103665353926603	UKF242_T
0.0850791770080728	-0.0602075827294614	UKF242_T
0.118802058173875	0.0566403685616325	UKF242_T
0.110927393550513	0.199413755080761	UKF242_T
-0.218387847751921	-0.0907345445655569	UKF242_T
-0.130080389557985	-0.157593458966263	UKF242_T
0.0473051042327765	0.0691318468111686	UKF242_T
0.158382769519811	0.131374835511502	UKF242_T
0.218753125306433	0.127026565616467	UKF242_T
0.117940654002104	0.0577568797609089	UKF242_T
0.039913496871212	-0.0706974281680446	UKF242_T
-0.128260385067671	-0.163288531615346	UKF242_T
-0.148933636910975	-0.199200996498099	UKF242_T
-0.247793070774338	-0.236625916055669	UKF242_T
0.21787740379102	0.129413448669873	UKF242_T
-0.00697989586536119	0.185280425410487	UKF242_T
-0.153984348448059	-0.00634484234793603	UKF242_T
0.0701735759511722	0.00652029858848506	UKF242_T
0.340230643403725	0.178941031354787	UKF242_T
-0.0767616173180129	-0.0461234568685016	UKF242_T
0.138496243612674	0.124804761549259	UKF242_T
-0.145623411764413	-0.108143335597567	UKF242_T
0.212971701641831	0.0539410863244867	UKF242_T
0.0395807647110323	0.0154090049520609	UKF242_T
0.235475185574347	0.116382371178905	UKF242_T
-0.097802931170717	-0.0143729983042546	UKF242_T
-0.0539949789978038	-0.0343324107471272	UKF242_T
0.227384095634375	0.0544470031375495	UKF242_T
-0.19085481194063	-0.082978749595093	UKF242_T
0.0200457300105727	0.175509537667552	UKF242_T
0.0396022588856586	0.0586316820031603	UKF242_T
0.170777277794891	-0.023215215590567	UKF242_T
-0.0548198222607387	0.0087363540594876	UKF242_T
-0.0958022118512023	-0.255785389434505	UKF242_T
-0.0724741191034564	-0.032249829073712	UKF242_T
0.00223180504968818	0.0546303944905757	UKF242_T
0.151835062326832	0.0178493993071835	UKF242_T
-0.00565981838801577	0.117800855309835	UKF242_T
0.0386639449734455	0.122894637935974	UKF242_T
-0.0356214940742225	-0.0669314719429391	UKF242_T
0.0789072312076116	0.0772311898157535	UKF242_T
-0.109863162098898	-0.177203973052082	UKF242_T
-0.083756029524877	-0.0633787536997828	UKF242_T
-0.123935977886174	0.0666227295007185	UKF242_T
-0.11050169885363	-0.166674723033979	UKF242_T
-0.024515344263952	-0.018851716346645	UKF242_T
-0.163816548247463	-0.0802627789097329	UKF242_T
-0.0866537729705149	-0.00222458288195965	UKF242_T
-0.0796361531783515	-0.0605149931953062	UKF242_T
-0.167079484341751	-0.0505853416203195	UKF242_T
-0.013057460410609	-3.52557989410528e-05	UKF242_T
-0.14369557482192	0.0418103771895721	UKF242_T
0.00772135409987972	-0.0409560954716695	UKF242_T
0.0540453646772175	0.106414217005157	UKF242_T
-0.0106704337045211	-0.136572239818404	UKF242_T
0.102146097701532	0.0359819557176243	UKF242_T
-0.11016521782337	0.0032795878880016	UKF242_T
-0.00590735471736598	0.10005903216958	UKF242_T
-0.128473714145031	-0.174389957761788	UKF242_T
0.0336260029321565	0.0178410717616857	UKF242_T
0.0840852104644181	0.0452927228592626	UKF242_T
0.0537734049932581	0.159966775952319	UKF242_T
-0.185692902906475	-0.12851617565404	UKF242_T
-0.130378112672823	-0.0469210443964174	UKF242_T
-0.0940472662948617	-0.0104989277185954	UKF242_T
-0.122763166115675	0.0880582165763267	UKF242_T
-0.109963033073152	-0.0365229546864965	UKF242_T
-0.203243511576385	-0.128234211496718	UKF242_T
0.0577625797664769	0.0452451519940667	UKF242_T
-0.025376717373171	-0.0537289401673482	UKF242_T
-0.0596749040224995	-0.068238024225239	UKF242_T
0.0756589949296355	0.23693323970539	UKF242_T
-0.121894170206362	-0.102915827386172	UKF242_T
0.0679697303710695	0.0903932361816229	UKF242_T
0.235564574854575	0.338994989254303	UKF242_T
0.153947492066549	0.0825288328291967	UKF242_T
-0.0213510180041758	-0.228435919253733	UKF242_T
0.173372777165622	0.131621583613644	UKF242_T
0.102779017597323	-0.136025025958345	UKF242_T
-0.0469414544910536	-0.176367900756481	UKF242_T
0.0507533695463096	-0.0390966051580328	UKF242_T
-0.170283124355453	-0.0962947783720915	UKF242_T
0.0425899309066701	0.0487004507450038	UKF242_T
0.18556152517001	0.0320280118001664	UKF242_T
-0.0018738844101266	0.015664402297559	UKF242_T
0.0105888243151058	0.0850396653135174	UKF242_T
0.0423829646449513	0.0052964809667617	UKF242_T
-0.0125213594525813	-0.011774240059431	UKF242_T
0.15712684277659	0.224194443986334	UKF242_T
-0.148088046594791	-0.143934226584447	UKF242_T
-0.170077978097694	-0.118756033466212	UKF242_T
0.000211022857699256	-0.0495895159317274	UKF242_T
0.134279681924317	0.176338124275842	UKF242_T
0.0669682462856649	0.108750030644456	UKF242_T
0.0800562425599624	-0.151481445502738	UKF242_T
0.0451112717266686	0.0740661702797513	UKF242_T
-0.111104928701456	-0.0299329018339026	UKF242_T
-0.0592207478199323	0.112219395834044	UKF242_T
-0.0568377794021879	0.0815746639859405	UKF242_T
0.0983411646575406	0.147188440352357	UKF242_T
0.0230981254472757	0.127320699414746	UKF242_T
-0.0468717629079353	-0.0338548763742873	UKF242_T
0.0519470843070298	0.394700008788685	UKF242_T
-0.0423350085113303	0.0969287171769706	UKF242_T
-0.0809066750310263	-0.166630711430134	UKF242_T
0.0658387726191868	-0.125978994396417	UKF242_T
0.0889659783340204	0.0441619609406797	UKF242_T
-0.272314620155274	-0.15147676104193	UKF242_T
-0.0202599061575685	0.0546330230125906	UKF242_T
0.0121190989572117	0.0645348898686047	UKF242_T
0.0359824554080011	0.0630387929968506	UKF242_T
-0.0728289682827332	-0.125436390554309	UKF242_T
0.284268752317506	0.0768432093860532	UKF242_T
0.038624761115048	-0.0434790930642065	UKF242_T
0.145147610474884	-0.010055064677114	UKF242_T
0.191739620750792	0.117983031259064	UKF242_T
0.0690559084949168	0.0447347861311524	UKF242_T
0.0974840917385088	0.105697613235803	UKF242_T
-0.119625001979827	-0.087488497136565	UKF242_T
-0.0657279849294376	0.0886456611400045	UKF242_T
0.182937240392713	-0.0793584452067367	UKF242_T
-0.191669223213778	-0.141471475009212	UKF242_T
0.203082597080378	0.103745106662431	UKF242_T
-0.175008705250002	-0.0709917254899366	UKF242_T
-0.146993905305451	-0.0193097698497038	UKF242_T
0.168970838469052	0.220517320388568	UKF242_T
-0.0342499484717403	-0.0472856173090998	UKF242_T
-0.0146264887532276	-0.194586051165654	UKF242_T
0.0330738997952038	0.0530015622807559	UKF242_T
-0.162292314083956	0.104691910540999	UKF242_T
-0.102127573023821	-0.0896764200917073	UKF242_T
-0.0144834761409939	-0.146424080264569	UKF242_T
-0.175868721589978	-0.159071406603465	UKF242_T
-0.033316654807942	0.18651677826002	UKF242_T
-0.109589093623067	-0.205373108852031	UKF242_T
-0.119501494539147	-0.0877244672122866	UKF242_T
-0.0830801603459231	-0.0693777787792289	UKF242_T
-0.0584756824367507	0.0134755042845578	UKF242_T
-0.0174341752137437	0.0119807365684517	UKF242_T
-0.0581930499219091	0.0426229190911268	UKF242_T
-0.171538585623345	-0.173617677590761	UKF242_T
-0.149243407566203	-0.0985552899939865	UKF242_T
0.1112663211393	0.137316331063087	UKF242_T
0.100299596119579	0.00529242186361632	UKF242_T
-0.139991425320721	0.0148696887840387	UKF242_T
0.114760316612363	0.0626817195692635	UKF242_T
-0.0052330810172589	0.023375532788643	UKF242_T
0.16820548196658	0.0810985839770566	UKF242_T
0.217442414862535	0.129723960569999	UKF242_T
-0.0648330388760742	-0.163667409436272	UKF242_T
0.258291797930367	0.208637087792036	UKF242_T
0.0479268049834032	0.133880746518579	UKF242_T
-0.125320325143674	-0.0368510749758843	UKF242_T
-0.0887608557776664	0.112147207021989	UKF242_T
-0.0900608377439536	-0.028995344093287	UKF242_T
-0.13990494718292	0.027172227721433	UKF242_T
0.145295556600637	-0.000728042386931933	UKF242_T
0.153660601735691	0.144175885590626	UKF242_T
0.179989701036504	0.125818181335224	UKF242_T
0.124511147646559	-0.047832468270409	UKF242_T
-0.026616466950078	-0.0954787997844433	UKF242_T
-0.0519997352681339	-0.0500471937031724	UKF242_T
0.0667119179920416	0.170561376020926	UKF242_T
0.0365115531729144	-0.0707735358104393	UKF242_T
-0.202228662583326	-0.106244825782542	UKF242_T
-0.0296314653463512	-0.119581837454967	UKF242_T
0.0151919788868301	-0.0134119031690395	UKF242_T
0.0027021215224722	0.161351881043609	UKF242_T
-0.120964769088969	0.0173529234676783	UKF242_T
0.023503515860576	0.00782584905435527	UKF242_T
0.104713667556025	0.00186842653625413	UKF242_T
0.160959111586097	0.0583334248696258	UKF242_T
0.0394474217742313	0.0329759404001584	UKF242_T
0.345886271226763	0.168061180822199	UKF242_T
-0.0454477135104524	-0.0797616862002925	UKF242_T
0.00183582030129	-0.0123812465470232	UKF242_T
-0.166074646115958	-0.147031002069375	UKF242_T
0.127127662393325	0.0228634781861385	UKF242_T
0.0378601128145014	0.0432871708058007	UKF242_T
-0.0873110582023929	-0.0922692826468256	UKF242_T
-0.007850653478418	0.0825125253765731	UKF242_T
0.0809536117862399	0.218237367603127	UKF242_T
0.0483283792187486	0.0145698693377013	UKF242_T
0.0813887517963346	-0.0345636746790032	UKF242_T
0.0639693633740618	-0.0223837259676805	UKF242_T
-0.0554653148062341	0.0359324372859347	UKF242_T
-0.177849979734818	-0.119053743253252	UKF242_T
-0.128988450498591	-0.148123218961644	UKF242_T
0.0405289101173449	0.00351127378801265	UKF242_T
-0.111121833166503	-0.188392714414676	UKF242_T
0.0967414535696962	-0.129025724421666	UKF242_T
0.0290834342710648	-0.0280935012902294	UKF242_T
-0.063905902545181	-0.0445538032097913	UKF242_T
-0.0517438980114302	0.00309908364142691	UKF242_T
-0.0145732377712759	-0.0888864376424934	UKF242_T
0.0588223479623012	-0.0345106738139389	UKF242_T
-0.133152634347646	-0.0813793036386729	UKF242_T
0.0245145887163727	0.125924135885537	UKF242_T
-0.109257674547067	-0.0436695936238487	UKF242_T
-0.15675222255981	-0.118859935271051	UKF242_T
0.045496739639251	0.118019915934194	UKF242_T
-0.00165526873571991	0.198555679232741	UKF242_T
0.331818576666113	0.144906174356292	UKF242_T
0.329287195039869	0.212414025590125	UKF242_T
-0.0133864100705474	-0.0398096562556148	UKF242_T
-0.10984607006911	-0.056908654582811	UKF242_T
-0.132036309526495	-0.0268126993823148	UKF242_T
-0.0792272538708596	-0.110756923147233	UKF242_T
0.147317528109092	-0.00593485788810793	UKF242_T
-0.0262483365317004	-0.116723047544356	UKF242_T
0.227498935149882	0.15971722436128	UKF242_T
-0.0999915503162778	-0.072136683760688	UKF242_T
-0.0816234839686793	-0.130464797733911	UKF242_T
0.065050393572139	-0.0645884519023553	UKF242_T
-0.174250450412703	-0.0880953711079016	UKF242_T
0.204302398388623	0.156095871245401	UKF242_T
-0.106410887125522	-0.130149794642623	UKF242_T
-0.0989320420889851	-0.0916767608058788	UKF242_T
0.133284751948327	0.198102071376264	UKF242_T
0.0700229572407203	0.142541836270614	UKF242_T
-0.0235861260992928	-0.112025866186856	UKF242_T
0.0625187739439833	0.0922979114164356	UKF242_T
0.0433104886947212	-0.0412127029357926	UKF242_T
-0.0954227252227267	0.00421496145317098	UKF242_T
0.090971031383731	0.177401475297323	UKF242_T
0.0601713378958762	0.0537660203981455	UKF242_T
0.3985775420223	0.17418005723014	UKF242_T
-0.0403795693345844	-0.0108970038044927	UKF242_T
-0.0519167790654285	-0.0508345375283411	UKF242_T
-0.0458672639101685	0.0371341458921605	UKF242_T
-0.0192120961428873	-0.0713238867056356	UKF242_T
0.0387381246024741	0.180021976544022	UKF242_T
0.174848699243538	0.322792690219423	UKF242_T
0.144612409215097	0.245459521075063	UKF242_T
0.116124929636382	-0.00892433555278579	UKF242_T
-0.219847444034298	-0.13359057895742	UKF242_T
0.158056725088292	0.10508733447223	UKF242_T
-0.122644273442986	-0.0454189150646733	UKF242_T
-0.278263116191952	-0.0164573446013846	UKF242_T
-0.107786449991568	-0.149746466034924	UKF242_T
-0.153771723992104	-0.171782923046829	UKF242_T
-0.0520407155164694	-0.196731207155084	UKF242_T
-0.0564782439157759	0.00538515908777334	UKF242_T
0.0370370423977964	-0.0221618652877709	UKF242_T
0.0943786021012944	0.129751181273634	UKF242_T
-0.102130020713017	-0.259474908596707	UKF242_T
-0.083000610712826	-0.0813948089013717	UKF242_T
0.0216860879166341	0.0704686425326514	UKF242_T
-0.121033765295511	0.00701168199995181	UKF242_T
-0.0482020405933326	-0.199989444111942	UKF242_T
-0.168541141464621	-0.0987228574011371	UKF242_T
-0.101012859232147	-0.0457954531888184	UKF242_T
-0.126143289748394	-0.156120335992381	UKF242_T
0.154194364370786	0.130931585242448	UKF242_T
-0.20660886569939	-0.132544658645293	UKF242_T
0.108755408946655	0.0422832626426556	UKF242_T
-0.238917961522052	0.0230196366107081	UKF242_T
-0.0652047774915903	-0.0521585913483282	UKF242_T
-0.0398733409281925	0.0364542754533871	UKF242_T
0.000962305764059274	-0.0689675571930267	UKF242_T
0.156368321246077	0.0612458997746402	UKF242_T
-0.0320240765185547	-0.0726451908752129	UKF242_T
-0.136788893256597	0.0974394190540024	UKF242_T
-0.102046893754572	-0.149458923010108	UKF242_T
0.0296744895572715	-0.0026528111899855	UKF242_T
-0.21600582292351	-0.285115856094958	UKF242_T
0.0787719372891147	0.00760719189955591	UKF242_T
0.314623005271316	0.0494642075127009	UKF242_T
0.0986715332273703	-0.137830935574435	UKF242_T
0.135044778358138	0.14733520053247	UKF242_T
0.214645542975339	0.264980354198175	UKF242_T
0.0172452535802262	0.0260656475474283	UKF242_T
0.0355782568329253	0.12834194561894	UKF242_T
0.0116379267766584	0.179646546910201	UKF242_T
-0.150458644583717	0.174461011269846	UKF242_T
-0.149600552293501	-0.010861816875932	UKF242_T
-0.0287995609895787	0.136589939987222	UKF242_T
-0.140105764881188	0.138072761301843	UKF242_T
0.0369797723860693	0.0755220582455863	UKF242_T
0.206339209900167	-0.00926153825337071	UKF242_T
0.135333147762447	0.0675546880751256	UKF242_T
0.202252087010771	0.170553117704333	UKF242_T
-0.0544344807752072	-0.059144402437631	UKF242_T
0.0672113113487352	0.152677166322822	UKF242_T
-0.0879611974734448	0.00496754767856411	UKF242_T
0.098044137503789	-0.109583650939354	UKF242_T
0.164271198194035	0.000152816339804755	UKF242_T
-0.0866643651457354	-0.0433480642671245	UKF242_T
-0.200696490093348	-0.182170627862719	UKF242_T
0.218098069692223	0.255035560040852	UKF242_T
-0.0665657496970376	-0.159862098703433	UKF242_T
0.100905876171182	0.0772224975864761	UKF242_T
-0.00582835470056914	0.0324905180935537	UKF242_T
-0.0150469706383537	-0.101882752907102	UKF242_T
-0.0420917067932997	-0.183443197316852	UKF242_T
-0.0855539913109142	-0.0221837204845119	UKF242_T
-0.0152270110083595	0.0209601817605452	UKF242_T
0.180040491959571	-0.00679245727513732	UKF242_T
0.110598239171908	0.0727087302997856	UKF242_T
-0.100552343368354	-0.129355392708751	UKF242_T
0.0639828454387761	0.12066238526268	UKF242_T
-0.106887974112079	-0.081623661007647	UKF242_T
-0.050894499539375	-0.208468913793047	UKF242_T
-0.0844844932941693	-0.00876847234353975	UKF242_T
0.133331543236923	0.246838746228382	UKF242_T
-0.181032233812707	-0.014020268693229	UKF242_T
0.102559092529866	0.196975696053208	UKF242_T
0.19128904114188	0.148400168516693	UKF242_T
0.084420593758374	0.108788934082907	UKF242_T
-0.0673580761910919	0.119373522055949	UKF242_T
-0.206602871285668	-0.0496487225459943	UKF242_T
0.0968584376336178	0.0216931225348207	UKF242_T
-0.101939843496895	-0.0354928355983391	UKF242_T
-0.0599978869838238	-0.200015001102739	UKF242_T
0.0212452808363168	0.0721487553131257	UKF242_T
-0.00766540806430419	0.122530564464821	UKF242_T
0.0180509130912546	-0.0222298217123782	UKF242_T
-0.162040828827705	-0.114984828207892	UKF242_T
-0.0925325814263707	0.124282524763267	UKF242_T
-0.124322751352685	-0.0911146188605724	UKF242_T
0.0287559744103796	-0.0636035450135273	UKF242_T
0.194556411494261	0.103029425276393	UKF242_T
-0.0261765839807885	-0.0689194307325359	UKF242_T
0.046196863456466	-0.0666400271524329	UKF242_T
0.0336709252814268	0.153286309472126	UKF242_T
-0.0467026599679407	0.0416111903907135	UKF242_T
0.0659583122156501	0.0331477200232959	UKF242_T
0.180688020011091	0.086763244675236	UKF242_T
-0.122014969264552	-0.23204240402033	UKF242_T
-0.106921668885976	-0.0364791946713727	UKF242_T
-0.19615216665088	-0.116325092641832	UKF242_T
-0.0882377347117124	0.105084980869034	UKF242_T
0.239292493688381	0.115771300173537	UKF242_T
-0.0409672860975741	-0.117677992652017	UKF242_T
-0.0652296354859557	0.185359256919641	UKF242_T
-0.0689042590829824	0.11057250348714	UKF242_T
-0.067531808813639	-0.09001499575205	UKF242_T
0.153431131659076	0.120846036953034	UKF242_T
0.0845158120544103	0.0371139917133992	UKF242_T
-0.11398186739795	0.101889272360413	UKF242_T
-0.0924925922160737	-0.120074920715948	UKF242_T
-0.209079635780713	-0.0248186610837041	UKF242_T
-0.128852992270952	-0.0186639043239883	UKF242_T
-0.236546105588876	-0.270364372523296	UKF242_T
-0.0225007162864219	0.097684547242401	UKF242_T
-0.0992762401562515	-0.226936576877233	UKF242_T
-0.0866394785887201	-0.0913402829280394	UKF242_T
-0.12955211151099	-0.168039600669471	UKF242_T
0.00243905823062611	-0.15055225898838	UKF242_T
-0.0532545386699516	0.0552134987687885	UKF242_T
0.0963705971218026	0.0114158108844566	UKF242_T
-0.089568090739769	-0.246489879435472	UKF242_T
-0.244034667340375	-0.223518348379235	UKF242_T
-0.11911309262951	-0.175338695702292	UKF242_T
-0.16583821997942	-0.256784496293924	UKF242_T
-0.167548539723007	-0.0966674911893586	UKF242_T
0.0847493699281012	0.066986491252449	UKF242_T
-0.108424484228257	-0.00554271440434165	UKF242_T
-0.104923511484819	-0.0466785195569122	UKF242_T
-0.145331744217488	-0.216310959678922	UKF242_T
-0.079174927961275	0.0119888447443304	UKF242_T
-0.0326404938264961	0.0298462929836618	UKF242_T
-0.0425900998143746	0.0415262823822273	UKF242_T
-0.00383259981163702	-0.00933084181779733	UKF242_T
-0.205041280968566	-0.119040012664599	UKF242_T
-0.0941741473332267	0.050382778993644	UKF242_T
-0.130331039176324	0.0605381520145171	UKF242_T
0.215762227329744	0.157142414915279	UKF242_T
0.0584069285107442	0.0678332018462758	UKF242_T
-0.0375635827886266	0.0114187190720616	UKF242_T
-0.192523760449842	-0.271717064996381	UKF242_T
0.197090815421505	-0.00193105525525133	UKF242_T
-0.118396570581032	0.120663192290364	UKF242_T
-0.166218268798866	-0.0272317434032939	UKF242_T
-0.123749998184421	-0.127903621745275	UKF242_T
0.121463001163228	0.160391372324227	UKF242_T
0.0133692790975532	-0.0320501749893307	UKF242_T
0.0643043774322683	-0.0861134259299727	UKF242_T
-0.113982496556884	-0.177238021258689	UKF242_T
-0.0348384699111176	0.0246173020349202	UKF242_T
0.307276414775496	0.035790788478713	UKF242_T
0.0887675384231105	-0.012726307629378	UKF242_T
0.204593394577585	0.15394945409555	UKF242_T
0.227898416790055	0.155027565825819	UKF242_T
-0.0463999856016607	-0.0851724049007183	UKF242_T
-0.042472731758419	0.00443916026440447	UKF242_T
-0.0117935875472171	0.0241835629064015	UKF242_T
-0.0409345021683513	-0.110890077698107	UKF242_T
0.0496261068778934	-0.0630604483820116	UKF242_T
0.226116655480578	0.0622307903244582	UKF242_T
-0.0430459753659191	-0.0331363235453625	UKF242_T
-0.113881613321101	-0.0751267449058572	UKF242_T
0.175635239315052	0.040345304460478	UKF242_T
0.198057276151216	0.0689585214634814	UKF242_T
0.190581808487614	0.198273792785711	UKF242_T
0.143147118763482	0.0967845005465368	UKF242_T
-0.216306106481672	-0.0792038717562583	UKF242_T
0.198599746777496	-0.0499653360617757	UKF242_T
-0.205668152134537	-0.0691575137783712	UKF242_T
-0.0455620704844207	0.0313747007223014	UKF242_T
-0.12519952283554	-0.0831132660993483	UKF242_T
0.0871173016481142	-0.117658567261822	UKF242_T
0.0041879635999925	0.0374175073743399	UKF242_T
-0.226719887613521	-0.280004090753937	UKF242_T
0.0284202392886589	0.0882437447592715	UKF242_T
0.184096118832773	0.250268835671284	UKF242_T
-0.0345284655778235	-0.0253843893673181	UKF242_T
0.0782356117790544	0.0892964081795725	UKF242_T
0.0820621801540628	0.0470697036273358	UKF242_T
-0.102472513770343	-0.0583609189818785	UKF242_T
-0.0258377352891178	-0.157087781088835	UKF242_T
0.173315645761463	0.182568929161349	UKF242_T
0.130140065135706	0.00492671463868875	UKF242_T
-0.0439068371029592	0.110038959591158	UKF242_T
0.0542892465450487	0.095668853166424	UKF242_T
0.0649474692395874	-0.0289807708791389	UKF242_T
-0.248939803423303	-0.205944944591248	UKF242_T
0.160055220485353	0.0531563180732181	UKF242_T
-0.104139695172011	-0.100270325265373	UKF242_T
0.11376457782966	0.026817941443325	UKF242_T
0.0807542907455416	0.0748607933210937	UKF242_T
-0.0529488212670391	-0.123798847816292	UKF242_T
-0.105675259466246	-0.179303663272307	UKF242_T
0.0326546275679184	-0.0121264730831257	UKF242_T
-0.0233859753222703	-0.180456395464042	UKF242_T
-0.0660295510534989	-0.120814898829872	UKF242_T
-0.00685800213943957	-0.046710333143531	UKF242_T
-0.18863408393596	-0.118695061586703	UKF242_T
-0.123015943921779	-0.130632867564546	UKF242_T
0.10347586944812	0.00423902236164656	UKF242_T
0.0859783814579389	0.0371596495303639	UKF242_T
-0.129924933529303	-0.176132202580476	UKF242_T
-0.114181452845109	-0.148532589138811	UKF242_T
-0.0370056372660632	0.177319368009165	UKF242_T
-0.127394548178557	-0.177865014429029	UKF242_T
0.159874772031976	0.0486174138271236	UKF242_T
-0.110322740323757	0.114593246519649	UKF242_T
-0.1303344388088	-0.0402366895783863	UKF242_T
0.0218630177547389	0.0439374487753639	UKF242_T
-0.14445274215301	-0.0251663248402876	UKF242_T
0.0281398312997911	-0.126779933451902	UKF242_T
0.0322545488488724	0.0267940996462734	UKF242_T
0.168704254591304	0.0266011334224314	UKF242_T
-0.0941502465880182	-0.0522272658570106	UKF242_T
-0.0602494680438407	-0.0476546829469873	UKF242_T
-0.0239527217302761	-0.0131820994969656	UKF242_T
-0.0527075804250659	-0.0852549830407199	UKF242_T
-0.273174610317676	-0.14111767489121	UKF242_T
-0.0374238197619392	0.113143486176563	UKF242_T
0.176273444084372	0.141629139476284	UKF242_T
-0.233314960024136	-0.156606210249887	UKF242_T
0.032547813076777	0.0710459202117841	UKF242_T
-0.00304924000976246	-0.0986956517230666	UKF242_T
-0.0305473219890144	0.069765844445295	UKF242_T
-0.0618474928385954	-0.193074438100971	UKF242_T
0.0787684103335924	0.0449856825025966	UKF242_T
-0.0204642342037159	-0.105954888901036	UKF242_T
-0.0290083122450903	0.0703579681698517	UKF242_T
-0.0500204575992456	-0.0665369516819859	UKF242_T
-0.00178401270503106	-0.0649286425427473	UKF242_T
-0.0487975181671772	0.116939897657461	UKF242_T
-0.016093531461633	0.254520957151033	UKF242_T
-0.00454885282239506	0.152221756827235	UKF242_T
-0.0984258258524748	-0.114472172870621	UKF242_T
0.0931918453849448	0.121591303021966	UKF242_T
-0.107360183268864	-0.0818809027470789	UKF242_T
-0.192462162092322	-0.16748775354003	UKF242_T
0.110329405630489	0.0104134519069308	UKF242_T
-0.0543875403282718	-0.0977031481697942	UKF242_T
-0.160478948104271	-0.0625423205975042	UKF242_T
-0.209227735081226	-0.167820406440026	UKF242_T
-0.144666543313524	0.117689577962249	UKF242_T
-0.183926131960918	-0.10187876490376	UKF242_T
-0.0714635956682613	-0.0522081337267098	UKF242_T
0.000942556291809065	0.01867590790172	UKF242_T
-0.0868519703370999	-0.179168333327951	UKF242_T
-0.223348830319155	-0.266385563072708	UKF242_T
-0.0438888679213935	0.000307324202018318	UKF242_T
-0.199258744844699	-0.198615007293214	UKF242_T
-0.0158743597601163	0.0252558093441371	UKF242_T
-0.131053518889664	0.0418041820818684	UKF242_T
-0.0351986850776516	0.104762934718517	UKF242_T
-0.132744749268631	-0.147224412644592	UKF242_T
0.0861730311561201	-0.0217695543218477	UKF242_T
0.0718596070991801	-0.00411627056131848	UKF242_T
-0.0847496639088921	-0.0612176191567672	UKF242_T
-0.105110552725142	-0.0691379607577441	UKF242_T
-0.0736454248084249	-0.16895363004259	UKF242_T
0.210838020971697	0.186477729737302	UKF242_T
-0.150334586578397	-0.0996802727222044	UKF242_T
-0.159500415948551	-0.090678176261771	UKF242_T
-0.148579418666409	-0.092113522239152	UKF242_T
-0.0589367365353672	0.000298596966795795	UKF242_T
0.000870950640431254	0.0455671583624048	UKF242_T
-0.028171642490634	-0.102866576320348	UKF242_T
-0.0930260677898972	0.0407615654840986	UKF242_T
-0.10592066951048	-0.0572264986323598	UKF242_T
-0.118264572236974	0.0449266806637573	UKF242_T
0.13015114493182	0.0640056778037139	UKF242_T
0.319729015231947	0.402714336211241	UKF242_T
0.0292262749208537	0.151501097288474	UKF242_T
0.187564715618374	-0.00807926652444835	UKF242_T
0.144227201270281	0.0671769589431243	UKF242_T
0.106760605206062	0.0834949240093687	UKF242_T
-0.0708398916976941	-0.0630675946536873	UKF242_T
-0.0367485623123241	-0.0718267353935525	UKF242_T
0.014386566509495	-0.0453780644656038	UKF242_T
0.0578640340909335	-0.00707254903162652	UKF242_T
0.00312494741616609	0.0160312466286632	UKF242_T
0.211966716549526	0.154677401292911	UKF242_T
0.0104447660983373	0.0240207995770402	UKF242_T
-0.158945355111672	-0.124125724243874	UKF242_T
0.0730163717662073	0.0484886641751037	UKF242_T
-0.0279183930874606	-0.00884965998740029	UKF242_T
0.118464640470295	0.188099553687589	UKF242_T
0.0400221612279218	-0.0625180378842767	UKF242_T
-0.129041728228457	-0.20458102681457	UKF242_T
0.0123617018765491	-0.0807492691382898	UKF242_T
0.137219120350952	0.122876954619871	UKF242_T
0.0780438218296442	0.129689237225719	UKF242_T
-0.169345183370312	-0.0702468612623335	UKF242_T
-0.000462619205225596	0.190726518532281	UKF242_T
0.0383414126337933	0.166539819406271	UKF242_T
-0.125440176002796	-0.132381000265764	UKF242_T
-0.126936888056581	0.00267631087889487	UKF242_T
0.139882816566535	0.11338546228726	UKF242_T
0.0997021466711452	0.199145255729376	UKF242_T
-0.215575307306194	-0.115671820595353	UKF242_T
0.00605193548974514	0.164002543689474	UKF242_T
0.0800896625539525	0.0827287208144607	UKF242_T
-0.0775378120156214	-0.208102870242189	UKF242_T
0.178144568057974	0.0109699339422278	UKF242_T
0.279211077393954	0.244975791185373	UKF242_T
-0.114913172352224	-0.196503100290637	UKF242_T
0.000761087862688375	0.0143083392599185	UKF242_T
-0.0288992360440567	-0.0440215635983856	UKF242_T
-0.217469412835949	-0.218815696239009	UKF242_T
0.0825363774219903	0.0167262608150448	UKF242_T
0.0667592509059205	0.0413885087650458	UKF242_T
-0.105899187189748	-0.00373341838766693	UKF242_T
-0.0977282893535086	-0.0342834484523294	UKF242_T
0.0153087325198111	0.0554823885872154	UKF242_T
0.0307569893984654	-0.179098149666179	UKF242_T
-0.191080320641452	-0.16772329438077	UKF242_T
0.0616788947347997	0.0190803546190143	UKF242_T
-0.0932723765393978	-0.172969576310001	UKF242_T
0.193106381097849	0.107332367517331	UKF242_T
0.0530876488707871	0.0595492517874113	UKF242_T
0.0700479405367477	-0.0368051192164646	UKF242_T
-0.124131149725179	0.0396027179796111	UKF242_T
-0.126070260848829	-0.0816036611396371	UKF242_T
-0.0213824284769962	0.011091446286174	UKF242_T
0.0283233027168846	0.184582520883208	UKF242_T
0.0807910742824352	0.0514868553804481	UKF242_T
-0.0920640799456171	-0.0430595119522371	UKF242_T
-0.0540962864134772	-0.0728003378306225	UKF242_T
-0.24701359782746	-0.239516103389855	UKF242_T
0.205594245943335	0.257823172974076	UKF242_T
0.229989523308614	0.116368904455297	UKF242_T
0.107708680286303	0.0321119593490054	UKF242_T
-0.0846323243362119	-0.10758971045135	UKF242_T
0.0794254525577946	0.194640703286578	UKF242_T
-0.141056945729671	-0.158632998768417	UKF242_T
-0.0847712048125964	-0.00989251332296614	UKF242_T
-0.0144021383434278	-0.00845187751306453	UKF242_T
0.00442921429118924	-0.0158635005558485	UKF242_T
0.194083108244917	0.0474323722499178	UKF242_T
-0.031803056766245	-0.0437327659462011	UKF242_T
0.249849929714715	0.16495246268809	UKF242_T
-0.0652119049691314	-0.222835242925203	UKF242_T
-0.149606722836184	-0.246494346314022	UKF242_T
-0.0532496102177595	-0.0543483617890788	UKF242_T
0.0720471193432317	-0.0152468595067548	UKF242_T
0.131902763791259	0.212647203858738	UKF242_T
0.100357515526365	0.0952400537468798	UKF242_T
-0.0399905741521318	-0.0787507931814297	UKF242_T
-0.00114518991438697	0.108120881481043	UKF242_T
0.175549932136903	0.0365967847667337	UKF242_T
-0.0741125125544661	-0.0592721978923932	UKF242_T
-0.150450879814881	-0.16357976740914	UKF242_T
-0.0638079385736336	-0.144002200287335	UKF242_T
-0.0656995600685546	-0.0679632551174466	UKF242_T
-0.171423627155074	-0.0476669191678225	UKF242_T
-0.159716324946535	-0.0498052010216647	UKF242_T
-0.0978625190061107	-0.0139691507496104	UKF242_T
-0.117383698471128	0.0510273183444078	UKF242_T
0.0385007311279811	-0.121770159633655	UKF242_T
-0.0568372891584395	0.0498873711036645	UKF242_T
-0.169106461040279	-0.126895040827681	UKF242_T
-0.103704612815368	0.015571330506376	UKF242_T
-0.13823503350479	-0.183283960338891	UKF242_T
0.00361361034369318	-0.0977059559289927	UKF242_T
-0.0809271582961646	-0.143839351995213	UKF242_T
0.148690383125451	0.174854563788011	UKF242_T
0.0142945015586588	-0.0390369883433546	UKF242_T
0.0699266381682833	0.118319634847594	UKF242_T
-0.135187186091877	-0.0329659117241893	UKF242_T
0.060605313892903	-0.0927791510766568	UKF242_T
-0.139388322347287	-0.231122089259398	UKF242_T
-0.144769942889878	-0.225156374711486	UKF242_T
-0.171455960253739	0.0431458952314106	UKF242_T
-0.0130270082350007	-0.0375147597138805	UKF242_T
0.0295489676774837	-0.104149839585915	UKF242_T
-0.234061362295903	-0.141523735388519	UKF242_T
0.0169457100586555	0.112566114386832	UKF242_T
-0.0860897808776075	-0.181913719266777	UKF242_T
-0.0865893003520922	-0.0658867138820537	UKF242_T
-0.0478502400503067	0.114905670037086	UKF242_T
0.0573224812254327	0.127876758579645	UKF242_T
-0.0890441403248512	-0.0639385390353627	UKF242_T
-0.0877868932568675	0.0627977671247654	UKF242_T
0.132065696822464	-0.0167821524666335	UKF242_T
0.0706712316356958	0.0182314139050644	UKF242_T
-0.168986541261359	-0.11116529898177	UKF242_T
-0.070177851541377	-0.104010210823503	UKF242_T
-0.0363006029789749	-0.12033474207121	UKF242_T
0.169608122000266	-0.0200686120841777	UKF242_T
0.0101616324620036	-0.0288647761095401	UKF242_T
0.0916005931859938	0.0951425134464174	UKF242_T
-0.0125948813941086	-0.0753079216668403	UKF242_T
0.0045369313100506	-0.00715491020410841	UKF242_T
0.18119617906757	0.236501353332158	UKF242_T
-0.10804313277027	-0.110269146477951	UKF242_T
0.0304972360994044	-0.00336181106034492	UKF242_T
0.104659720603512	-9.31615255937968e-05	UKF242_T
0.041028666933849	-0.0143902906756791	UKF242_T
0.040938265719377	0.109417631247723	UKF242_T
0.210884995099092	0.160178648692602	UKF242_T
0.261562055342143	0.286897599474884	UKF242_T
0.000111834565286819	0.03799130689943	UKF242_T
0.0143627053032337	0.0587641501357786	UKF242_T
0.368128554904597	0.0526441577349686	UKF242_T
0.250615598247036	0.235098341448204	UKF242_T
0.0999314693038201	0.122838312951384	UKF242_T
-0.0585927254986032	0.00430824176358421	UKF242_T
0.157935571463903	0.0850120692206751	UKF242_T
-0.103151535846872	-0.0591880768088229	UKF242_T
0.218821517089218	0.19128075251621	UKF242_T
0.108570343753716	0.216594360042078	UKF242_T
-0.0205041727924532	0.114792669870766	UKF242_T
0.00367484972387728	0.0435739223111785	UKF242_T
-0.0826615819715358	0.101498423036013	UKF242_T
0.0411981665439441	-0.028560707471508	UKF242_T
0.0977952848589653	0.104840736134348	UKF242_T
0.1253480469385	0.0571462381695456	UKF242_T
-0.10985325129555	-0.0289844913934821	UKF242_T
0.187135147643154	0.0203732560760607	UKF242_T
-0.0226944472770896	0.0411997783019393	UKF242_T
-0.0917122126272416	0.201517385937515	UKF242_T
-0.0135235295914179	-0.021874338081594	UKF242_T
0.037362840920063	-0.0839212979858676	UKF242_T
-0.216560469943714	-0.12476285964436	UKF242_T
0.0837115171343074	0.235088760668839	UKF242_T
0.332583974977848	0.120221126993069	UKF242_T
-0.00205908322803829	0.024276478126529	UKF242_T
0.12534596041736	0.137957835283054	UKF242_T
-0.102476186668952	-0.119178927540459	UKF242_T
-0.0523734236702002	-0.16174766373617	UKF242_T
-0.173045840514603	-0.168074022197432	UKF242_T
-0.0532487473864602	-0.0626869564848402	UKF242_T
0.0707931324025101	0.0117197967083776	UKF242_T
-0.0512145102493534	0.0357806336987063	UKF242_T
-0.00716260249673907	-0.17053654251453	UKF242_T
0.00218916097863075	-0.0670238816670171	UKF242_T
0.154879573988409	0.0910177690684219	UKF242_T
0.0292797814621558	-0.0862345206049132	UKF242_T
-0.0408141060841537	-0.0416653388742665	UKF242_T
0.0926217702739789	0.024300508589441	UKF242_T
0.0147904403335562	-0.0726230032429118	UKF242_T
0.118212970837948	0.0874145855623605	UKF242_T
-0.0681886166504772	0.0279712260898749	UKF242_T
0.0317548545283036	0.18093782465045	UKF242_T
-0.0311215524367275	0.038123519402558	UKF242_T
-0.0580779460795985	0.134151822410055	UKF242_T
0.0514825657679655	0.078401980862076	UKF242_T
-0.0466193521242319	0.0287216033694716	UKF242_T
-0.125356910225959	-0.143716133138637	UKF242_T
-0.00758115097858754	-0.0188171665289419	UKF242_T
0.00989048776487533	-0.0984300903122278	UKF242_T
-0.085305903757012	-0.158598713209479	UKF242_T
0.319986377696385	0.197567458574188	UKF242_T
0.069249981911457	-0.144390618912666	UKF242_T
0.159958117803292	0.070171982183006	UKF242_T
[truncated: 1,879 more rows]

## Sheet: Fig.2F
GBM_Map Correlation score tumors	Z-score
UKF242_T	0.63
UKF243_T	0.3
UKF428_T	0.48
UKF251_T	0.61
UKF255_T	0.35
UKF256_T	0.56
UKF259_T	0.5
UKF260_T	0.54
UKF262_T	0.63
UKF265_T	0.22
UKF266_T	0.65
UKF268_IDHMutant_T	0.56
UKF269_T	0.69
UKF270_IDHMutant_T	0.63
UKF275_T	0.49
UKF296_T	0.61
UKF304_T	0.77
UKF313_T	0.42
UKF334_T	0.64
Total 19	0.541053

## Sheet: Fig. 2K
Sample	Gene	Repeat	0.21	0.01	0.1%
U3082MG	CA9	1	0.0739581	3.08447	3.84246
U3082MG	CA9	2	0.123994	6.76595	9.88888
U3082MG	CA9	3	0.153302	2.70243	5.5858
U3082MG	C3	1	0.0396383	2.69027	3.40556
U3082MG	C3	2	0.101875	6.80365	9.67581
U3082MG	C3	3	0.377023	1.27966	6.53996
U3082MG	C3AR1	1	0.109466	2.50904	3.61859
U3082MG	C3AR1	2	0.187087	6.80044	9.99591
U3082MG	C3AR1	3	0.922334	2.45077	6.45961
U3065MG	CA9	1	0.0276647	0.14072	2.15856
U3065MG	CA9	2	0.058562	0.250333	3.36375
U3065MG	CA9	3	0.0652784	0.239912	1.45014
U3065MG	C3	1	0.246644	0.7955	2.05237
U3065MG	C3	2	0.364292	0.908652	3.23056
U3065MG	C3	3	0.6797	2.39879	1.28321
U3065MG	C3AR1	1	0.266212	0.642985	2.14268
U3065MG	C3AR1	2	0.326205	0.752227	3.31595
U3065MG	C3AR1	3	0.459562	1.24997	1.45645
U3084MG	CA9	1	0.00564896	1.5393	1.99586
U3084MG	CA9	2	0.00339374	0.661397	1.57559
U3084MG	CA9	3	0.0033675	0.545454	1.33251
U3084MG	C3	1	0.991867	1.09373	1.56316
U3084MG	C3	2	1.0493	1.05248	1.05672
U3084MG	C3	3	0.819403	1.3494	0.765404
U3084MG	C3AR1	1	0.950817	0.182549	0.239834
U3084MG	C3AR1	2	1.07683	0.945873	0.662803
U3084MG	C3AR1	3	1.01936	0.481699	0.309966

## Sheet: Fig. 2I
Sample	Gene	Repeat	0.21	0.01	0.1%
Astrocyte	CA9	Repeat 1	0.0179015	0.68278	1.15455
Astrocyte	CA9	Repeat 2	0.0140041	1.03237	1.21938
Astrocyte	CA9	Repeat 3	0.00580383	0.666774	1.2662
Astrocyte	C3	Repeat 1	0.290883	0.839731	1.50871
Astrocyte	C3	Repeat 2	0.460477	0.557447	1.13586
Astrocyte	C3	Repeat 3	0.292913	0.578991	1.30825
Astrocyte	C3AR1	Repeat 1	0.47588	0.880286	1.13815
Astrocyte	C3AR1	Repeat 2	1.50254	0.396285	0.48824
Astrocyte	C3AR1	Repeat 3	0.406877	0.349306	1.2368

## Sheet: Fig. 2J
Sample	Gene	Repeat	0.21	0.01
HMC3	CA9	1	0.14423	3.2984
HMC3	CA9	2	0.0816227	1.46564
HMC3	CA9	3	0.273101	1.01489
HMC3	CA9	4	0.0633989	1.21204
HMC3	C3	1	1.01549	1.69562
HMC3	C3	2	0.615347	1.46404
HMC3	C3	3	1.08397	0.246721
HMC3	C3	4	0.644696	0.989454
HMC3	C3AR1	1	0.422922	3.00336
HMC3	C3AR1	2	0.484816	1.48011
HMC3	C3AR1	3	1.12741	0.741155
HMC3	C3AR1	4	0.910204	1.18668

[truncated: 48 more sheets: Fig. 3A, Fig. 3B, Fig. 3C, Fig. 3D, Fig. 3F, Fig. 3G, Fig. 3H, Fig. 3I, Fig. 3K, Fig. 3L, Fig. 3M, Fig. 4A, Fig. 4B, Fig. 4C, Fig. 4D, Fig. 4E, Fig. 4F, Fig. 4J, Fig. 5A, Fig. 5B …]
